# Supplementary material for: Evolution and diversification of carboxylesterase-like [4+2] cyclases in aspidosperma and iboga alkaloid biosynthesis
Source: Proc Natl Acad Sci U S A. 2024 Feb 6;121(7):e2318586121. doi: 10.1073/pnas.2318586121 (PMC10873640; doi:10.1073/pnas.2318586121)
Supplement: Supplementary file 3 — Dataset S02 (XLSX) [file pnas.2318586121.sd02.xlsx]

## Sheet: Dataset S2
Dataset S2. List of organisms and their abbreviations, taxonomic ranks, and phytochemical profiles.
Species	Abbreviation	Clade	Order	Family	Subfamily	Tribe	MIA producer	Aspidosperma alkaloids	Iboga alkaloids
Apocynum androsaemifolium	Aa	Angiosperms > Eudicots > Asterids	Gentianales	Apocynaceae	Apocynoideae	Apocyneae	No	No	No
Actinidia chinensis	Ac	Angiosperms > Eudicots > Asterids	Ericales	Actinidiaceae			No	No	No
Asclepias curassavica	Acu	Angiosperms > Eudicots > Asterids	Gentianales	Apocynaceae	Asclepiadoideae	Asclepiadeae	No	No	No
Actinidia eriantha	Ae	Angiosperms > Eudicots > Asterids	Ericales	Actinidiaceae			No	No	No
Amsonia hubrichtii	Ah	Angiosperms > Eudicots > Asterids	Gentianales	Apocynaceae	Rauvolfioideae	Amsonieae	Yes	Yes	No
Asclepias syriaca	As	Angiosperms > Eudicots > Asterids	Gentianales	Apocynaceae	Asclepiadoideae	Asclepiadeae	No	No	No
Arabidopsis thaliana	At	Angiosperms > Eudicots > Rosids	Brassicales	Brassicaceae	Brassicoideae	Arabidopsideae	No	No	No
Brachypodium distachyon	Bd	Angiosperms > Monocots > Commelinids	Poales	Poaceae	Pooideae	Brachypodieae	No	No	No
Capsicum annuum	Ca	Angiosperms > Eudicots > Asterids	Solanales	Solanaceae	Solanoideae	Capsiceae	No	No	No
Camptotheca acuminata	Cac	Angiosperms > Eudicots > Asterids	Cornales	Nyssaceae			Yes	No	No
Chiococca alba	Cal	Angiosperms > Eudicots > Asterids	Gentianales	Rubiaceae	Cinchonoideae	Chiococceae	No	No	No
Coffea canephora	Cc	Angiosperms > Eudicots > Asterids	Gentianales	Rubiaceae	Ixoroideae	Coffeeae	No	No	No
Cajanus cajan	Cca	Angiosperms > Eudicots > Rosids	Fabales	Fabaceae	Faboideae	Phaseoleae	No	No	No
Capsicum chinense	Cch	Angiosperms > Eudicots > Asterids	Solanales	Solanaceae	Solanoideae	Capsiceae	No	No	No
Calotropis gigantea	Cg	Angiosperms > Eudicots > Asterids	Gentianales	Apocynaceae	Asclepiadoideae	Asclepiadeae	No	No	No
Cinchona pubescens	Cp	Angiosperms > Eudicots > Asterids	Gentianales	Rubiaceae	Cinchonoideae	Cinchoneae	Yes	No	No
Chenopodium quinoa	Cq	Angiosperms > Eudicots	Caryophyllales	Amaranthaceae	Chenopodioideae	Atripliceae	No	No	No
Catharanthus roseus	Cr	Angiosperms > Eudicots > Asterids	Gentianales	Apocynaceae	Rauvolfioideae	Vinceae	Yes	Yes	Yes
Cannabis sativa	Cs	Angiosperms > Eudicots > Rosids	Rosales	Cannabaceae			No	No	No
Escherichia coli	Ec	Bacteria > Gammaproteobacteria	Enterobacterales	Enterobacteriaceae			No	No	No
Fragaria x ananassa	Fa	Angiosperms > Eudicots > Rosids	Rosales	Rosaceae	Rosoideae	Potentilleae	No	No	No
Fragaria vesca	Fv	Angiosperms > Eudicots > Rosids	Rosales	Rosaceae	Rosoideae	Potentilleae	No	No	No
Gossypium barbadense	Gb	Angiosperms > Eudicots > Rosids	Malvales	Malvaceae	Malvoideae	Gossypieae	No	No	No
Galium boreale	Gbo	Angiosperms > Eudicots > Asterids	Gentianales	Rubiaceae	Rubioideae	Rubieae	No	No	No
Glycyrrhiza echinata	Ge	Angiosperms > Eudicots > Rosids	Fabales	Fabaceae	Faboideae		No	No	No
Gardenia jasminoides	Gj	Angiosperms > Eudicots > Asterids	Gentianales	Rubiaceae	Ixoroideae	Gardenieae	No	No	No
Glycine max	Gm	Angiosperms > Eudicots > Rosids	Fabales	Fabaceae	Faboideae	Phaseoleae	No	No	No
Gentiana rigescens	Gr	Angiosperms > Eudicots > Asterids	Gentianales	Gentianaceae		Gentianeae	No	No	No
Gelsemium sempervirens	Gs	Angiosperms > Eudicots > Asterids	Gentianales	Gelsemiaceae			Yes	No	No
Holarrhena pubescens	Hp	Angiosperms > Eudicots > Asterids	Gentianales	Apocynaceae	Apocynoideae	Malouetieae	No	No	No
Hordeum vulgare	Hv	Angiosperms > Monocots > Commelinids	Poales	Poaceae	Pooideae	Triticeae	No	No	No
Ipomoea nil	In	Angiosperms > Eudicots > Asterids	Solanales	Convolvulaceae		Ipomoeeae	No	No	No
Ipomoea trifida	It	Angiosperms > Eudicots > Asterids	Solanales	Convolvulaceae		Ipomoeeae	No	No	No
Lotus japonicus	Lj	Angiosperms > Eudicots > Rosids	Fabales	Fabaceae	Faboideae	Loteae	No	No	No
Lactuca sativa	Ls	Angiosperms > Eudicots > Asterids	Asterales	Asteraceae	Cichorioideae	Cichorieae	No	No	No
Malus domestica	Md	Angiosperms > Eudicots > Rosids	Rosales	Rosaceae	Amygdaloideae	Maleae	No	No	No
Mitragyna speciosa	Ms	Angiosperms > Eudicots > Asterids	Gentianales	Rubiaceae	Cinchonoideae	Naucleeae	Yes	No	No
Melodinus tenuicaudatus	Mt	Angiosperms > Eudicots > Asterids	Gentianales	Apocynaceae	Rauvolfioideae	Melodineae	Yes	Yes	No
Medicago truncatula	Mtr	Angiosperms > Eudicots > Rosids	Fabales	Fabaceae	Faboideae	Trifolieae	No	No	No
Neolamarckia cadamba	Nc	Angiosperms > Eudicots > Asterids	Gentianales	Rubiaceae	Cinchonoideae	Naucleeae	Yes	No	No
Nerium oleander	No	Angiosperms > Eudicots > Asterids	Gentianales	Apocynaceae	Apocynoideae	Nerieae	No	No	No
Nicotiana tabacum	Nt	Angiosperms > Eudicots > Asterids	Solanales	Solanaceae	Nicotianoideae	Nicotianeae	No	No	No
Nicotiana tomentosiformis	Nto	Angiosperms > Eudicots > Asterids	Solanales	Solanaceae	Nicotianoideae	Nicotianeae	No	No	No
Oryza sativa	Os	Angiosperms > Monocots > Commelinids	Poales	Poaceae	Oryzoideae	Oryzeae	No	No	No
Pueraria candollei var. mirifica	Pcm	Angiosperms > Eudicots > Rosids	Fabales	Fabaceae	Faboideae	Phaseoleae	No	No	No
Psychotria (Carapichea) ipecacuanha	Pi	Angiosperms > Eudicots > Asterids	Gentianales	Rubiaceae	Rubioideae	Palicoureeae	No	No	No
Psychotria marginata	Pm	Angiosperms > Eudicots > Asterids	Gentianales	Rubiaceae	Rubioideae	Psychotrieae	No	No	No
Pueraria montana var. lobata	Pml	Angiosperms > Eudicots > Rosids	Fabales	Fabaceae	Faboideae	Phaseoleae	No	No	No
Prunus persica	Pp	Angiosperms > Eudicots > Rosids	Rosales	Rosaceae	Amygdaloideae	Amygdaleae	No	No	No
Pueraria (Neustanthus) phaseoloides	Pph	Angiosperms > Eudicots > Rosids	Fabales	Fabaceae	Faboideae	Phaseoleae	No	No	No
Pinus radiata	Pr	Gymnosperms > Pinopsida > Pinidae	Pinales	Pinaceae	Pinoideae		No	No	No
Pisum sativum	Ps	Angiosperms > Eudicots > Rosids	Fabales	Fabaceae	Faboideae	Fabeae	No	No	No
Papaver somniferum	Pso	Angiosperms > Eudicots	Ranunculales	Papaveraceae	Papaveroideae	Papavereae	No	No	No
Paeonia suffruticosa	Psu	Angiosperms > Eudicots	Saxifragales	Paeoniaceae			No	No	No
Phaseolus vulgaris	Pv	Angiosperms > Eudicots > Rosids	Fabales	Fabaceae	Faboideae	Phaseoleae	No	No	No
Rubus chingii	Rc	Angiosperms > Eudicots > Rosids	Rosales	Rosaceae	Rosoideae	Rubeae	No	No	No
Rauvolfia serpentina	Rs	Angiosperms > Eudicots > Asterids	Gentianales	Apocynaceae	Rauvolfioideae	Vinceae	Yes	No	No
Rhazya stricta	Rst	Angiosperms > Eudicots > Asterids	Gentianales	Apocynaceae	Rauvolfioideae	Amsonieae	Yes	Yes	No
Rauvolfia tetraphylla	Rt	Angiosperms > Eudicots > Asterids	Gentianales	Apocynaceae	Rauvolfioideae	Vinceae	Yes	No	No
Sorghum bicolor	Sb	Angiosperms > Monocots > Commelinids	Poales	Poaceae	Panicoideae	Andropogoneae	No	No	No
Strophanthus gratus	Sg	Angiosperms > Eudicots > Asterids	Gentianales	Apocynaceae	Apocynoideae	Nerieae	No	No	No
Stylosanthes guianensis	Sgu	Angiosperms > Eudicots > Rosids	Fabales	Fabaceae	Faboideae	Dalbergieae	No	No	No
Sesamum indicum	Si	Angiosperms > Eudicots > Asterids	Lamiales	Pedaliaceae	Pedalioideae	Sesameae	No	No	No
Swertia japonica	Sj	Angiosperms > Eudicots > Asterids	Gentianales	Gentianaceae		Gentianeae	No	No	No
Solanum lycopersicum	Sl	Angiosperms > Eudicots > Asterids	Solanales	Solanaceae	Solanoideae	Solaneae	No	No	No
Strychnos nux-vomica	Snv	Angiosperms > Eudicots > Asterids	Gentianales	Loganiaceae		Strychneae	Yes	No	No
Solanum pennellii	Sp	Angiosperms > Eudicots > Asterids	Solanales	Solanaceae	Solanoideae	Solaneae	No	No	No
Theobroma cacao	Tc	Angiosperms > Eudicots > Rosids	Malvales	Malvaceae	Byttnerioideae	Theobromateae	No	No	No
Tabernaemontana divaricata	Td	Angiosperms > Eudicots > Asterids	Gentianales	Apocynaceae	Rauvolfioideae	Tabernaemontaneae	Yes	Yes	Yes
Tabernaemontana elegans	Te	Angiosperms > Eudicots > Asterids	Gentianales	Apocynaceae	Rauvolfioideae	Tabernaemontaneae	Yes	Yes	Yes
Tulipa gesneriana	Tg	Angiosperms > Monocots	Liliales	Liliaceae	Lilioideae	Lilieae	No	No	No
Tabernanthe iboga	Ti	Angiosperms > Eudicots > Asterids	Gentianales	Apocynaceae	Rauvolfioideae	Tabernaemontaneae	Yes	Yes	Yes
Uncaria guianensis	Ug	Angiosperms > Eudicots > Asterids	Gentianales	Rubiaceae	Cinchonoideae	Naucleeae	Yes	No	No
Vinca minor	Vm	Angiosperms > Eudicots > Asterids	Gentianales	Apocynaceae	Rauvolfioideae	Vinceae	Yes	Yes	No
Vinca major	Vma	Angiosperms > Eudicots > Asterids	Gentianales	Apocynaceae	Rauvolfioideae	Vinceae	Yes	Yes	No
Vitis vinifera	Vv	Angiosperms > Eudicots > Rosids	Vitales	Vitaceae	Vitoideae	Viteae	No	No	No
Wrightia natalensis	Wn	Angiosperms > Eudicots > Asterids	Gentianales	Apocynaceae	Apocynoideae	Wrightieae	No	No	No
Zea mays	Zm	Angiosperms > Monocots > Commelinids	Poales	Poaceae	Panicoideae	Andropogoneae	No	No	No
