# Supplementary material for: Evolution and diversification of carboxylesterase-like [4+2] cyclases in aspidosperma and iboga alkaloid biosynthesis
Source: Proc Natl Acad Sci U S A. 2024 Feb 6;121(7):e2318586121. doi: 10.1073/pnas.2318586121 (PMC10873640; doi:10.1073/pnas.2318586121)
Supplement: Supplementary file 4 — Dataset S03 (XLSX) [file pnas.2318586121.sd03.xlsx]

## Sheet: Dataset S3
Dataset S3. Angryline cyclization activity of extant and ancestral HID-like enzymes.
		Average			Standard deviation
Enzyme name	Enzyme concentration (µM)	16-cmc	Catharanthine	Tabersonine	16-cmc	Catharanthine	Tabersonine
AhHID1	0.04	0	0.0358495	129.103	0	0.112479	29.3769
CrHID1	0.04	0	27.5713	0.872666	0	3.67067	0.517889
CrHID2	0.04	14.1455	0.057997	0.420767	3.60382	0.531951	0.386721
CrHID3	0.04	0	0.137145	159.641	0	0.420039	40.0929
MBP-CrHID4	0.04	0	-0.185053	0.226218	0	0.113716	0.667379
MtHID1	0.04	0	0.163561	200.389	0	0.404043	34.1001
RstHID1	0.04	0	0.0600243	195.19	0	0.609938	79.9928
TdHID1	0.04	0	-0.194286	197.033	0	0.338923	32.7087
TdHID2	0.04	39.4396	0.0663876	0.312137	15.6431	0.379681	0.144208
TeHID1	0.04	0	-0.127683	162.777	0	0.327548	42.3139
TeHID2	0.04	38.7847	0.086534	0.65161	5.91725	0.276579	0.262981
TiHID1	0.04	0	0.131368	196.068	0	0.553216	51.1449
TiHID2	0.04	36.7883	0.261715	0.789511	10.3026	0.298228	0.461426
VmHID1	0.04	0	0.277567	122.31	0	0.191569	15.9061
AncHID1	0.04	3.18566	0.0859311	0.762344	0.352736	0.352697	0.240072
AncHID1(Y300F)	0.04	14.0401	0.360087	1.54209	3.39619	0.401553	0.733386
AncHID2	0.04	0	-0.0936306	170.142	0	0.298197	25.4093
AncHID3	0.04	31.5272	0.274336	0.678609	8.74605	0.0273732	0.726797
AncHID4	0.04	0	-0.216662	59.627	0	0.226981	6.80892
AncHID4(G171W)	0.04	0	-0.037054	207.411	0	0.560661	58.0798
AncHID4(A84G)	0.04	0	0.264426	81.3722	0	0.476587	7.54148
AncHID5	0.04	0	0.0867254	31.3859	0	0.469278	9.26965
AncHID5(G84A)	0.04	0	-0.0116462	34.4484	0	0.582538	9.79831
AncHID6	0.04	0	-0.123295	0.453144	0	0.424679	0.391351
AncHID7	0.04	0	0.0981286	0.0695991	0	0.501976	0.265168
CrHID1	1	0.00851766	29.5933	0.215792	0.0170353	1.14748	0.299977
CrHID2	1	37.5376	0.283888	0.493235	1.25112	0.0306163	0.0495357
AncHID1	1	6.26186	0.063775	0.155613	0.563715	0.0183477	0.029133
AncHID1(Y300F)	1	33.5476	0.439847	2.03564	2.56115	0.068926	0.258444
AncHID1(CrHID1)-M1	1	0.211631	13.0629	0.158018	0.0369151	2.15304	0.030055
AncHID1(CrHID1)-M2	1	0.375187	12.174	0.313209	0.0509843	1.74461	0.0286956
AncHID1(CrHID1)-M3	1	1.12048	1.32043	0.897503	0.17833	0.265611	0.0446192
AncHID1(CrHID1)-M4	1	0.252936	0.0264819	0.0230781	0.0427314	0.0067972	0.0146117
AncHID1(CrHID1)-M5	1	2.88947	0.101619	1.35534	0.721341	0.0346871	0.367087
AncHID1(CrHID1)-M6	1	0.308337	-0.00263068	0.0257778	0.090834	0.0139082	0.0268583
AncHID1(CrHID1)-M7	1	2.26039	0.265067	1.75958	0.20552	0.0732957	0.181755
AncHID1(CrHID1)-M8	1	5.27124	0.0903397	0.22321	0.786243	0.0334201	0.066775
AncHID1	0.2	5.3618	0.00079634	0.158269	1.23435	0.0628044	0.126466
AncHID1(Y300F)	0.2	42.6836	0.558264	2.67314	2.48794	0.0899321	0.416092
AncHID2	0.2	0	-0.051684	137.796	0	0.0759366	12.11
AncHID2(AncHID1(Y300F))-M1	0.2	0	-0.0139381	0.156265	0	0.160918	0.0854213
AncHID2(AncHID1(Y300F))-M2	0.2	0.426055	-0.0168548	0.0554346	0.137841	0.0891387	0.057486
AncHID2(AncHID1(Y300F))-M3	0.2	41.7094	0.484673	4.27106	7.37675	0.21322	0.822807
AncHID2(AncHID1(Y300F))-M4	0.2	47.5038	0.451128	5.24011	13.4765	0.253536	1.43451
AncHID2(AncHID1(Y300F))-M5	0.2	27.7895	0.364032	4.09097	6.96364	0.202637	1.02592
AncHID2(AncHID1(Y300F))-M6	0.2	35.7295	0.348098	2.58207	1.90527	0.0759125	0.265011
AncHID2(AncHID1(Y300F))-M7	0.2	43.5062	0.358757	3.9805	12.9435	0.35604	0.94533
AncHID2(AncHID1(Y300F))-M8	0.2	47.0892	0.498917	20.5181	10.0083	0.140844	4.43323
AncHID2(AncHID1(Y300F))-M9	0.2	34.2282	0.303396	3.00709	6.43779	0.0498383	0.555957
AncHID2(AncHID1(Y300F))-M10	0.2	31.1087	0.386419	3.32012	8.57178	0.279599	1.0132
AncHID2(AncHID1(Y300F))-M11	0.2	25.4044	0.288289	3.23583	6.08622	0.11019	0.978145
AncHID2(T175P)	0.2	2.98214	0.0458264	36.3098	0.683845	0.0641932	8.87513
AncHID3	0.2	121.804	0.655932	0.683105	27.8259	0.306378	0.281803
AncHID4	0.2	1.40245	-0.02848	77.4836	0.270137	0.0724142	7.05576
AncHID4(AncHID3)-M1	0.2	0	-0.0333577	0.110494	0	0.0747736	0.0878505
AncHID4(AncHID3)-M2	0.2	125.003	0.770418	0.44835	42.9487	0.359024	0.253252
AncHID4(AncHID3)-M3	0.2	98.1587	0.433099	0.518047	6.97791	0.123491	0.0541768
AncHID4(AncHID3)-M4	0.2	145.329	0.979152	1.62757	27.1101	0.306321	0.400448
AncHID4(AncHID3)-M5	0.2	105.236	0.463319	0.435767	11.8552	0.12902	0.0678837
AncHID4(AncHID3)-M6	0.2	67.2134	0.321146	0.335933	33.9871	0.230525	0.267458
AncHID4(AncHID3)-M7	0.2	101.117	0.469053	0.600873	7.69245	0.0972264	0.0784116
AncHID4(AncHID3)-M8	0.2	0	-0.00201224	0.0400933	0	0.0981862	0.0772238
AncHID4(T175P)	0.2	8.34664	0.126357	1.52821	1.95845	0.0711732	0.37834
AncHID4(G171W)	0.2	0.0408447	-0.0574766	155.831	0.0816893	0.114821	12.9295
AncHID4(A84G)	0.2	0.605388	0.0205081	119.4	0.174807	0.13691	18.1749
AncHID5	0.2	0.411535	0.380991	80.3258	0.101981	0.177349	11.0888
AncHID5(G84A)	0.2	1.06899	0.130822	74.4782	0.351893	0.0789376	19.5842
AncHID6	0.2	0	-0.0763782	0.300895	0	0.0771572	0.0490368
AncHID6(AncHID5)-M1	0.2	0	0.161345	57.2474	0	0.0699066	14.9687
AncHID6(AncHID5)-M2	0.2	0	0.10496	50.9346	0	0.0639805	4.62233
AncHID7	0.2	0	-0.0575319	0.0368389	0	0.0255008	0.0745844
AncHID7(AncHID6(AncHID5)-M1)-M1	0.2	0	-0.0313096	1.91518	0	0.0393568	0.603441
AncHID7(AncHID6(AncHID5)-M1)-M2	0.2	0	0.155362	50.7287	0	0.0787068	13.0256
MBP-CrHID4	5	0	0.00129322	0.102891	0	0.00350578	0.0137896
AncHID1(CrHID1)-M4	5	0.30111	0.0444216	0.0242428	0.0720104	0.0144576	0.010904
AncHID1(CrHID1)-M6	5	0.397205	0.0110146	0.0208524	0.0939666	0.00181414	0.00722374
AncHID2(AncHID1(Y300F))-M1	5	0.810318	0.00640264	0.483483	0.0905627	0.0034061	0.0565835
AncHID2(AncHID1(Y300F))-M2	5	2.29243	0.0212885	0.200369	0.166086	0.0060783	0.00889367
AncHID4(AncHID3)-M1	5	0.0935056	-0.00143191	0.00792139	0.00598162	0.00245978	0.00188738
AncHID6	5	0.0331401	0.0284307	0.458999	0.0662801	0.00185412	0.0518092
AncHID7	5	0	0.00151612	0.00304558	0	0.00422398	0.00382862
*Data represent turnover number (TON = mol product/mol enzyme)
*Reactions were performed using 50 µM angryline and enzymes at the indicated concentrations
