# Supplementary material for: Evolution and diversification of carboxylesterase-like [4+2] cyclases in aspidosperma and iboga alkaloid biosynthesis
Source: Proc Natl Acad Sci U S A. 2024 Feb 6;121(7):e2318586121. doi: 10.1073/pnas.2318586121 (PMC10873640; doi:10.1073/pnas.2318586121)
Supplement: Supplementary file 5 — Dataset S04 (XLSX) [file pnas.2318586121.sd04.xlsx]

## Sheet: Dataset S4
Dataset S4. Carboxylesterase activity of extant and ancestral HID-like enzymes.
		4-nitrophenyl butyrate (absorbance)										4-methylumbelliferyl butyrate (fluorescence intensity)
		Average					Standard deviation					Average					Standard deviation
Enzyme name	Clade	[E] = 5 µM	[E] = 100 nM	[E] = 50 nM	[E] = 10 nM	[E] = 5 nM	[E] = 5 µM	[E] = 100 nM	[E] = 50 nM	[E] = 10 nM	[E] = 5 nM	[E] = 5 µM	[E] = 100 nM	[E] = 50 nM	[E] = 10 nM	[E] = 5 nM	[E] = 5 µM	[E] = 100 nM	[E] = 50 nM	[E] = 10 nM	[E] = 5 nM
AhHID1	Clade 1a (cyclase)	0.0836839					0.0110235					0.0329595					0.00539262
CrHID1	Clade 1a (cyclase)	0.0312115					0.0399681					0.0474075					0.0565451
CrHID2	Clade 1a (cyclase)	0.0199095					0.0045473					0.0188195					0.0123201
CrHID3	Clade 1a (cyclase)	0.118761					0.0212037					0.0286268					0.0073706
MBP-CrHID4	Clade 1a (cyclase)	0.0793157					0.0120204					0.0685451					0.0302105
MtHID1	Clade 1a (cyclase)	0.110504					0.00168925					0.0221667					0.0101994
RstHID1	Clade 1a (cyclase)	0.0548167					0.00387163					0.0367174					0.000318539
TdHID1	Clade 1a (cyclase)	0.130068					0.00424441					0.0296236					0.00778526
TdHID2	Clade 1a (cyclase)	0.0219395					0.00503673					0.0352613					0.0022007
TeHID1	Clade 1a (cyclase)	0.111477					0.00312351					0.0347734					0.0091555
TeHID2	Clade 1a (cyclase)	0.0250726					0.00578715					0.0297774					0.00330066
TiHID1	Clade 1a (cyclase)	0.16913					0.082338					0.0769412					0.0811307
TiHID2	Clade 1a (cyclase)	0.0345561					0.00252169					0.0340783					0.00706843
VmHID1	Clade 1a (cyclase)	0.0459185					0.00612836					0.031809					0.0127608
MtHID2	Clade 1b (cyclase-like)	0.0263711					0.000951194					0.034084					0.00856823
MtHID2(G173S)	Clade 1b (cyclase-like)	0.131426					0.0700231					0.0604548					0.0352593
TdHID3	Clade 1b (cyclase-like)	0.0465236					0.0031006					0.0293175					0.0203065
TeHID3	Clade 1b (cyclase-like)	0.0462064					0.0105243					0.0393504					0.0101367
TiHID3	Clade 1b (cyclase-like)	0.11243					0.113981					0.138993					0.16563
TiHID3(G173S)	Clade 1b (cyclase-like)	0.0885058					0.0298636					0.0445249					0.0423196
AhHID2	Clade 1c (CXE-like)	0.232266					0.00846002					0.158064					0.0375455
CrHID5	Clade 1c (CXE-like)	0.110321					0.00618466					0.116727					0.0195411
MtHID3	Clade 1c (CXE-like)	0.107396					0.0107184					0.126518					0.0261326
RstHID2	Clade 1c (CXE-like)	0.0444585					0.00632766					0.149084					0.0386999
RtHID1	Clade 1c (CXE-like)	0.109177					0.00428349					0.114669					0.0195856
TeHID4	Clade 1c (CXE-like)	0.0815888					0.0249682					0.0993062					0.0481482
TiHID4	Clade 1c (CXE-like)	0.0773779					0.0155777					0.0859073					0.0471022
VmHID2	Clade 1c (CXE-like)	0.0801474					0.0148567					0.140745					0.0365684
CcHID1	Clade 2.1 (CXE)		18.4598	5.7033	n.d.	n.d.		4.59693	3.3686				4.31786	2.50534	n.d.	n.d.		1.68133	1.72239
CpHID1	Clade 2.1 (CXE)		1928.07	1651.45	829.824	861.397		306.781	403.912	777.605	536.004		1308.94	1182.98	366.566	361.382		395.16	597.982	335.656	204.142
MsHID1	Clade 2.1 (CXE)		689.699	600.38	184.819	203.323		60.3673	36.0296	32.347	86.8266		415.161	255.128	81.5875	60.8274		173.331	10.8487	38.6557	51.6462
CcHID2	Clade 2.2 (CXE)		161.613	139.16	88.8043	n.d.		22.1048	25.595	45.4931			140.615	150.353	21.3012	n.d.		27.0506	23.9041	25.0779
CrHID6	Clade 3a (CXE)		1649	1222.39	730.92	376.602		384.238	59.7682	79.113	304.169		1979.35	2268.19	1572.56	386.555		434.757	869.022	646.986	92.7248
MtHID4	Clade 3a (CXE)		1760.14	1572.76	865.07	481.922		162.465	138.524	169.733	311.154		1524.77	2477.25	1545.55	827.037		119.032	304.066	455.109	493.377
TeHID5	Clade 3a (CXE)		252.475	185.498	67.5575	59.079		17.1181	20.8448	46.8665	36.7522		1386.32	1069.35	272.799	283.692		438.524	606.594	233.28	242.791
TiHID5	Clade 3a (CXE)		1341.56	1055.72	684.405	284.325		195.141	127.582	212.388	180.95		1209.91	1102.79	466.064	226.247		177.072	373.724	201.429	117.422
AhHID3	Clade 3b (CXE)		2676.54	2083.44	464.565	547.826		374.832	258.555	283.233	296.99		1786.34	2024.64	180.482	219.02		559.634	450.97	93.9679	36.2211
TiHID6	Clade 3b (CXE)		14.5429	5.12645	n.d.	n.d.		3.9991	2.98396				11.5696	7.99255	n.d.	n.d.		2.37167	6.22175
MtHID5	Clade 4a (CXE)		221.516	255.156	159.41	82.8701		33.0838	55.7717	103.154	88.4957		1062.95	769.472	211.85	93.2484		221.634	342.336	120.278	120.441
MtHID6	Clade 4a (CXE)		139.41	96.2655	48.0302	53.9914		27.0966	24.2095	30.1343	31.787		154.598	90.3367	32.8148	34.2562		60.9425	42.2238	29.2987	4.18612
TeHID6	Clade 4a (CXE)		744.247	560.32	306.211	245.902		197.091	193.586	168.196	162.371		907.021	597.309	184.569	137.977		206.185	134.343	68.613	63.8371
TiHID7	Clade 4a (CXE)		1338.82	1045.34	434.477	215.495		266.427	122.783	209	126.528		1237.43	1062.06	348.478	178.315		355.301	350.987	211.731	96.5112
VmHID4	Clade 4a (CXE)		788.706	552.687	378.082	147.428		83.2311	40.9253	61.3711	145.726		965.514	466.34	160.76	107.325		187.026	131.492	21.2668	90.0182
CcHID3	Clade 4b (CXE)		1424.87	1140.16	564.353	309.064		122.734	188.674	410.723	294.265		568.344	414.381	210.067	142.432		130.904	147.632	189.371	115.79
AncHID1	Ancestral	0.0282181					0.00872431					0.0331556					0.00137962
AncHID1(Y300F)	Ancestral	0.0254505					0.0199885					0.0338944					0.00212888
AncHID2	Ancestral	0.119825					0.0173595					0.0402051					0.00222204
AncHID3	Ancestral	0.0241897					0.0101092					0.0289838					0.0162291
AncHID4	Ancestral	0.0389387					0.00729744					0.035396					0.0120499
AncHID4(G171W)	Ancestral	0.0934539					0.00774714					0.0282919					0.0048043
AncHID4(A84G)	Ancestral	0.0996003					0.0570557					0.0345257					0.00562579
AncHID5	Ancestral	0.0654456					0.0123213					0.0279464					0.017015
AncHID5(G84A)	Ancestral	0.0459638					0.00555797					0.0330225					0.0063693
AncHID6	Ancestral	0.117765					0.033621					0.174828					0.0476128
AncHID6(AncHID5)-M1	Ancestral	0.127814					0.00573213					0.0400492					0.0128084
AncHID6(AncHID5)-M2	Ancestral	0.144286					0.00607823					0.0451539					0.00830619
AncHID6(AncHID7)	Ancestral		2070.06	1320.21	631.277	360.675		304.986	188.369	437.957	260.86		1797.05	1965.69	554.292	268.634		540.973	429.876	514.649	181.863
AncHID7	Ancestral		4703.28	4821.94	2024.93	1914.83		184.54	347.595	888.024	700.593		2077.03	3835.96	1652.06	1727.7		356.453	762.17	755.022	230.514
AncHID7(AncHID6(AncHID5)-M1)-M1	Ancestral	0.0853069					0.0104982					0.0415271					0.0114619
AncHID7(AncHID6(AncHID5)-M1)-M2	Ancestral	0.120246					0.0122612					0.0364666					0.00536642
AncHID8	Ancestral		4446.63	5837.5	3379.59	3409.23		530.91	889.41	1336.27	594.636		1955.87	3406.7	2360.95	2033.34		522.563	715.876	1307.96	306.51
AncHID9	Ancestral		4436.6	8989.33	4991.97	2446.65		503.022	1081.78	1431.59	1635.11		2031.41	3349.19	3027.02	1113.62		424.418	501.603	1786.15	746.196
*Data represent initial rates of hydrolysis (µM product/min/µM enzyme)
*Reactions were performed using enzymes at the indicated concentrations with the exceptions of MBP-CrHID4, TiHID3(G173S), and AhHID2 (all at 2.5 µM)
*Values highlighted in orange represent rates estimated based on the amount of product detected at t = 0
*n.d. = hydrolysis above background not detected
