# Supplementary material for: Evolution and diversification of carboxylesterase-like [4+2] cyclases in aspidosperma and iboga alkaloid biosynthesis
Source: Proc Natl Acad Sci U S A. 2024 Feb 6;121(7):e2318586121. doi: 10.1073/pnas.2318586121 (PMC10873640; doi:10.1073/pnas.2318586121)
Supplement: Supplementary file 6 — Dataset S05 (XLSX) [file pnas.2318586121.sd05.xlsx]

## Sheet: Dataset S5
Dataset S5. BLAST databases used to identify HID homologs in this study.
Species	Sequence data type	Source	References
Amsonia hubrichtii	Transcriptome	PhytoMetaSyn	Xiao, M. et al. J. Biotechnol. 2013, 166, 122
Asclepias syriaca	Genome	GenBank MSXX01000000	Weitemier, K. et al. PeerJ 2019, 7, e7649
	Transcriptome	GenBank GFXT01000000	Weitemier, K. et al. PeerJ 2019, 7, e7649
Calotropis gigantea	Genome	Medicinal Plant Genomics Resource (MPGR); Dryad Digital Repository (https://doi.org/10.5061/dryad.fk41r)	Hoopes, G. M. et al. G3: Genes, Genomes, Genet. 2018, 8, 385
Calotropis procera	Transcriptome	GenBank GBHG01000000, GBZK01000000	Kwon, C. W. et al. PLoS One 2015, 10, e0119328
Camptotheca acuminata	Genome	Medicinal Plant Genomics Resource (MPGR); Dryad Digital Repository (https://doi.org/10.5061/dryad.nc8qr)	Zhao, D. et al. GigaScience 2017, 6, 1
	Transcriptome	Medicinal Plant Genomics Resource (MPGR)	Góngora-Castillo, E. et al. PLoS One 2012, 7, e52506
Catharanthus longifolius	Transcriptome	PhytoMetaSyn	Xiao, M. et al. J. Biotechnol. 2013, 166, 122
Catharanthus ovalis	Transcriptome	PhytoMetaSyn	Xiao, M. et al. J. Biotechnol. 2013, 166, 122
Catharanthus roseus	Genome	Medicinal Plant Genomics Resource (MPGR); Dryad Digital Repository (https://doi.org/10.5061/dryad.hs593)	Kellner, F. et al. Plant J. 2015, 82, 680
	Genome (v2)	Medicinal Plant Genomics Resource (MPGR); Dryad Digital Repository (https://doi.org/10.5061/dryad.08vv50n)	Franke, J. et al. ChemBioChem 2019, 20, 83
	Transcriptome	Medicinal Plant Genomics Resource (MPGR); in-house data	Góngora-Castillo, E. et al. PLoS One 2012, 7, e52506
Chiococca alba	Transcriptome	In-house data
Cinchona ledgeriana	Transcriptome	PhytoMetaSyn	Xiao, M. et al. J. Biotechnol. 2013, 166, 122
Cinchona pubescens	Genome	In-house data
	Transcriptome	Dryad Digital Repository (https://doi.org/10.5061/dryad.z34tmpgcc)	Trenti, F. et al. Org. Lett. 2021, 23, 1793
Coffea canephora	Genome	Coffee Genome Hub	Denoeud, F. et al. Science 2014, 345, 1181
Gardenia jasminoides	Genome	GenBank VZDL01000000	Xu, Z. et al. BMC Biol. 2020, 18, 63
	Transcriptome	GenBank GAQP01000000	Tsanakas, G. F. et al. BMC Genomics 2014, 15, 554
Gelsemium sempervirens	Genome	Medicinal Plant Genomics Resource (MPGR); Dryad Digital Repository (https://doi.org/10.5061/dryad.08vv50n)	Franke, J. et al. ChemBioChem 2019, 20, 83
	Transcriptome	In-house data
Gentiana macrophylla	Transcriptome	GenBank GAJR01000000	Hua, W. et al. Mol. Biol. Rep. 2014, 41, 4817
Gentiana rigescens	Transcriptome	GenBank GDAB02000000	Zhang, X. et al. Int. J. Mol. Sci. 2015, 16, 11550
Gentianales spp.	Transcriptome	OneKP (https://db.cngb.org/onekp)	One Thousand Plant Transcriptomes Initiative. Nature 2019, 574, 679; Carpenter, E. J. et al. GigaScience 2019, 8, 1
Hoodia gordonii	Transcriptome	Medicinal Plant Genomics Resource (MPGR)
Ipomoea nil	Genome	http://viewer.shigen.info/asagao/index.php	Hoshino, A. et al. Nat. Commun. 2016, 7, 13295
Ipomoea trifida	Genome	Sweetpotato Genomics Resource	Wu, S. et al. Nat. Commun. 2018, 9, 4580
Ipomoea triloba	Genome	Sweetpotato Genomics Resource	Wu, S. et al. Nat. Commun. 2018, 9, 4580
Melodinus tenuicaudatus	Transcriptome	Dr. Evangelos C. Tatsis (Shanghai Institute of Plant Physiology and Ecology, Chinese Academy of Sciences)
Mitragyna speciosa	Genome	Medicinal Plant Genomics Resource (MPGR)	Brose, J. et al. G3: Genes, Genomes, Genet. 2021, 11, jkab058
	Transcriptome	In-house data	Schotte, C. et al. J. Am. Chem. Soc. 2023, 145, 4957
Neolamarckia cadamba	Transcriptome	GenBank GASC01000000	Ouyang, K. et al. PLoS One 2016, 11, e0159407
Nerium oleander	Transcriptome	Dr. C. Robin Buell (University of Georgia)
Rauvolfia serpentina	Transcriptome	Medicinal Plant Genomics Resource (MPGR)	Góngora-Castillo, E. et al. PLoS One 2012, 7, e52506
Rauvolfia tetraphylla	Transcriptome	Dr. Vincent Courdavault (Université de Tours)
Rhazya stricta	Genome	GenBank MEJB01000000	Sabir, J. S. M. et al. Sci. Rep. 2016, 6, 33782
	Transcriptome	GenBank GAMW01000000	Yates, S. A. et al. BMC Plant Biol. 2014, 14, 2
Solanum pennellii	Genome	European Nucleotide Archive (HG975439–HG975452); https://www.plabipd.de/project_solanum/solanum_main.html	Bolger, A. et al. Nat. Genet. 2014, 46, 1034
Strophanthus gratus	Transcriptome	MedPlant RNA Seq Database (medplantrnaseq.org)
Strychnos nux-vomica	Transcriptome	BioProject PRJNA825510	Hong, B. et al. Nature 2022, 607, 617
Swertia japonica	Transcriptome	Gene Expression Omnibus GSE80057	Rai, A. et al. Plant Cell Rep. 2016, 35, 2091
Tabernaemontana divaricata	Transcriptome	In-house data
Tabernaemontana elegans	Transcriptome	In-house data
Tabernanthe iboga	Transcriptome	Dryad Digital Repository (https://doi.org/10.5061/dryad.2mh70m2)	Farrow, S. C. et al. J. Biol. Chem. 2018, 293, 13821
Uncaria guianensis	Transcriptome	In-house data
Vinca major	Transcriptome	In-house data
Vinca minor	Transcriptome	PhytoMetaSyn; BioProject PRJEB40906; in-house data	Xiao, M. et al. J. Biotechnol. 2013, 166, 122; Stander, E. A. et al. Biomolecules 2020, 10, 1595
*The HID homologs identified in Calotropis procera were highly similar to those from C. gigantea and were not included in the phylogeny
*The HID homologs identified in Catharanthus longifolius and C. ovalis were highly similar to those from C. roseus and were not included in the phylogeny
*The HID homologs identified in Cinchona ledgeriana were highly similar to those from C. pubescens and were not included in the phylogeny
*The HID homologs identified in Ipomoea triloba were highly similar to those from I. trifida and were not included in the phylogeny
*No close HID homologs were identified in Gentiana macrophylla or Hoodia gordonii
*Sequences were downloaded from OneKP after tBLASTn of the CrHID3 protein sequence against all sequences in the database; top hits from Gentianales spp. only were included in the phylogeny
