# Supplementary material for: Evolution and diversification of carboxylesterase-like [4+2] cyclases in aspidosperma and iboga alkaloid biosynthesis
Source: Proc Natl Acad Sci U S A. 2024 Feb 6;121(7):e2318586121. doi: 10.1073/pnas.2318586121 (PMC10873640; doi:10.1073/pnas.2318586121)
Supplement: Supplementary file 7 — Dataset S06 (XLSX) [file pnas.2318586121.sd06.xlsx]

## Sheet: Dataset S6
Dataset S6. Nucleotide sequences of ancestral HIDs (AncHID1–AncHID9) and HID mutants reported in this study.
Sequence name	Nucleotide sequence
AncHID1	ATGGCTTCCCAAACTCCAACCTCAGATGAGACTATTTTCGATCTTTCTCCATACATCAGAATCTTCAAAGATGGAAGAGTAGAAAGACTCCATAATACTCCTTATGTTCCCCCATCACTTAATGATCCAGAAACCGGCGTCTCTTGGAAAGACGTCCCAATTTCATCACAAGTTTCAGCTAGAATTTACCTTCCAAAAATCAGCGACGATGATAAGGAAAAACTCCCAATTTTTGTCTATTTCCATGGGGCTGGCTTTTGTCTAGAATCTGCCTTCAGATCATTTTTCCACACTTTTGTCAAACACTTTGTAGCCGAAGCCAAAGCTATTGGGGTTTCGGTTGAATACAGACTCGCCCCGGAACACCCTTTACCCGCAGCTTATGAAGATTGCTGGGAA…
AncHID1(CrHID1)-M1	ATGGCTTCCCAAACTCCAACCTCAGATGAGACTATTTTCGATCTTTCTCCATACATCAGAATCTTCAAAGATGGAAGAGTAGAAAGACTCCATAATACTCCTTATGTTCCCCCATCACTTAATGATCCAGAAACCGGCGTCTCTTGGAAAGACGTCCCAATTTCATCACAAGTTTCAGCTAGAATTTACCTTCCAAAAATCAGCGACGATGATAAGGAAAAACTCCCAATTTTTGTCTATTTCCATGGGGCTGGCTTTTGTCTAGAATCTGCCTTCAGATCATTTTTCCACACTTTTGTCAAACACTTTGTAGCCGAAGCCAAAGCTATTGGGGTTTCGGTTGAATACAGACTCGCCCCGGAACACCCTTTACCCGCAGCTTATGAAGATTGCTGGGAA…
AncHID1(CrHID1)-M2	ATGGCTTCCCAAACTCCAACCTCAGATGAGACTATTTTCGATCTTTCTCCATACATCAGAATCTTCAAAGATGGAAGAGTAGAAAGACTCCATAATACTCCTTATGTTCCCCCATCACTTAATGATCCAGAAACCGGCGTCTCTTGGAAAGACGTCCCAATTTCATCACAAGTTTCAGCTAGAATTTACCTTCCAAAAATCAGCGACGATGATAAGGAAAAACTCCCAATTTTTGTCTATTTCCATGGGGCTGGCTTTTGTCTAGAATCTGCCTTCAGATCATTTTTCCACACTTTTGTCAAACACTTTGTAGCCGAAGCCAAAGCTATTGGGGTTTCGGTTGAATACAGACTCGCCCCGGAACACCCTTTACCCGCAGCTTATGAAGATTGCTGGGAA…
AncHID1(CrHID1)-M3	ATGGCTTCCCAAACTCCAACCTCAGATGAGACTATTTTCGATCTTTCTCCATACATCAGAATCTTCAAAGATGGAAGAGTAGAAAGACTCCATAATACTCCTTATGTTCCCCCATCACTTAATGATCCAGAAACCGGCGTCTCTTGGAAAGACGTCCCAATTTCATCACAAGTTTCAGCTAGAATTTACCTTCCAAAAATCAGCGACGATGATAAGGAAAAACTCCCAATTTTTGTCTATTTCCATGGGGCTGGCTTTTGTCTAGAATCTGCCTTCAGATCATTTTTCCACACTTTTGTCAAACACTTTGTAGCCGAAGCCAAAGCTATTGGGGTTTCGGTTGAATACAGACTCGCCCCGGAACACCCTTTACCCGCAGCTTATGAAGATTGCTGGGAA…
AncHID1(CrHID1)-M4	ATGGCTTCCCAAACTCCAACCTCAGATGAGACTATTTTCGATCTTTCTCCATACATCAGAATCTTCAAAGATGGAAGAGTAGAAAGACTCCATAATACTCCTTATGTTCCCCCATCACTTAATGATCCAGAAACCGGCGTCTCTTGGAAAGACGTCCCAATTTCATCACAAGTTTCAGCTAGAATTTACCTTCCAAAAATCAGCGACGATGATAAGGAAAAACTCCCAATTTTTGTCTATTTCCATGGGGCTGGCTTTTGTCTAGAATCTGCCTTCAGATCATTTTTCCACACTTTTGTCAAACACTTTGTAGCCGAAGCCAAAGCTATTGGGGTTTCGGTTGAATACAGACTCGCCCCGGAACACCCTTTACCCGCAGCTTATGAAGATTGCTGGGAA…
AncHID1(CrHID1)-M5	ATGGCTTCCCAAACTCCAACCTCAGATGAGACTATTTTCGATCTTTCTCCATACATCAGAATCTTCAAAGATGGAAGAGTAGAAAGACTCCATAATACTCCTTATGTTCCCCCATCACTTAATGATCCAGAAACCGGCGTCTCTTGGAAAGACGTCCCAATTTCATCACAAGTTTCAGCTAGAATTTACCTTCCAAAAATCAGCGACGATGATAAGGAAAAACTCCCAATTTTTGTCTATTTCCATGGGGCTGGCTTTTGTCTAGAATCTGCCTTCAGATCATTTTTCCACACTTTTGTCAAACACTTTGTAGCCGAAGCCAAAGCTATTGGGGTTTCGGTTGAATACAGACTCGCCCCGGAACACCCTTTACCCGCAGCTTATGAAGATTGCTGGGAA…
AncHID1(CrHID1)-M6	ATGGCTTCCCAAACTCCAACCTCAGATGAGACTATTTTCGATCTTTCTCCATACATCAGAATCTTCAAAGATGGAAGAGTAGAAAGACTCCATAATACTCCTTATGTTCCCCCATCACTTAATGATCCAGAAACCGGCGTCTCTTGGAAAGACGTCCCAATTTCATCACAAGTTTCAGCTAGAATTTACCTTCCAAAAATCAGCGACGATGATAAGGAAAAACTCCCAATTTTTGTCTATTTCCATGGGGCTGGCTTTTGTCTAGAATCTGCCTTCAGATCATTTTTCCACACTTTTGTCAAACACTTTGTAGCCGAAGCCAAAGCTATTGGGGTTTCGGTTGAATACAGACTCGCCCCGGAACACCCTTTACCCGCAGCTTATGAAGATTGCTGGGAA…
AncHID1(CrHID1)-M7	ATGGCTTCCCAAACTCCAACCTCAGATGAGACTATTTTCGATCTTTCTCCATACATCAGAATCTTCAAAGATGGAAGAGTAGAAAGACTCCATAATACTCCTTATGTTCCCCCATCACTTAATGATCCAGAAACCGGCGTCTCTTGGAAAGACGTCCCAATTTCATCACAAGTTTCAGCTAGAATTTACCTTCCAAAAATCAGCGACGATGATAAGGAAAAACTCCCAATTTTTGTCTATTTCCATGGGGCTGGCTTTTGTCTAGAATCTGCCTTCAGATCATTTTTCCACACTTTTGTCAAACACTTTGTAGCCGAAGCCAAAGCTATTGGGGTTTCGGTTGAATACAGACTCGCCCCGGAACACCCTTTACCCGCAGCTTATGAAGATTGCTGGGAA…
AncHID1(CrHID1)-M8	ATGGCTTCCCAAACTCCAACCTCAGATGAGACTATTTTCGATCTTTCTCCATACATCAGAATCTTCAAAGATGGAAGAGTAGAAAGACTCCATAATACTCCTTATGTTCCCCCATCACTTAATGATCCAGAAACCGGCGTCTCTTGGAAAGACGTCCCAATTTCATCACAAGTTTCAGCTAGAATTTACCTTCCAAAAATCAGCGACGATGATAAGGAAAAACTCCCAATTTTTGTCTATTTCCATGGGGCTGGCTTTTGTCTAGAATCTGCCTTCAGATCATTTTTCCACACTTTTGTCAAACACTTTGTAGCCGAAGCCAAAGCTATTGGGGTTTCGGTTGAATACAGACTCGCCCCGGAACACCCTTTACCCGCAGCTTATGAAGATTGCTGGGAA…
AncHID1(Y300F)	ATGGCTTCCCAAACTCCAACCTCAGATGAGACTATTTTCGATCTTTCTCCATACATCAGAATCTTCAAAGATGGAAGAGTAGAAAGACTCCATAATACTCCTTATGTTCCCCCATCACTTAATGATCCAGAAACCGGCGTCTCTTGGAAAGACGTCCCAATTTCATCACAAGTTTCAGCTAGAATTTACCTTCCAAAAATCAGCGACGATGATAAGGAAAAACTCCCAATTTTTGTCTATTTCCATGGGGCTGGCTTTTGTCTAGAATCTGCCTTCAGATCATTTTTCCACACTTTTGTCAAACACTTTGTAGCCGAAGCCAAAGCTATTGGGGTTTCGGTTGAATACAGACTCGCCCCGGAACACCCTTTACCCGCAGCTTATGAAGATTGCTGGGAA…
AncHID2	ATGGCTTCCCCAACTCCAACCTCAGATGAGACTATTTTCGATCTTCCTCCATACATCAGAGTCTTCAAAGATGGAAGAGTAGAAAGACTCCATTCTTCCCCTTATGTTCCCCCATCACTTAATGATCCAGAAACCGGCGTCTCTTGGAAAGACGTCCCAATTTCATCACAAGTTTCAGCTAGAATTTACCTTCCAAAAATCAGCGACCATGAAAAGGAAAAACTCCCAATTTTGGTCTATTTCCATGGGGCTGGCTTTTGTCTTGAATCTGCCTTCAAATCATTTTTCCACACTTATGTCAAACACTTTGTAGCCGAAGCCAAAGCTATTGCGGTTTCGGTTGAATTCAGACTCGCCCCGGAACACCATTTACCCGCAGCTTATGAAGATTGCTGGGAA…
AncHID2(AncHID1(Y300F))-M1	ATGGCTTCCCCAACTCCAACCTCAGATGAGACTATTTTCGATCTTCCTCCATACATCAGAGTCTTCAAAGATGGAAGAGTAGAAAGACTCCATTCTTCCCCTTATGTTCCCCCATCACTTAATGATCCAGAAACCGGCGTCTCTTGGAAAGACGTCCCAATTTCATCACAAGTTTCAGCTAGAATTTACCTTCCAAAAATCAGCGACCATGAAAAGGAAAAACTCCCAATTTTGGTCTATTTCCATGGGGCTGGCTTTTGTCTTGAATCTGCCTTCAAATCATTTTTCCACACTTATGTCAAACACTTTGTAGCCGAAGCCAAAGCTATTGCGGTTTCGGTTGAATTCAGACTCGCCCCGGAACACCATTTACCCGCAGCTTATGAAGATTGCTGGGAA…
AncHID2(AncHID1(Y300F))-M2	ATGGCTTCCCCAACTCCAACCTCAGATGAGACTATTTTCGATCTTTCTCCATACATCAGAGTCTTCAAAGATGGAAGAGTAGAAAGACTCCATAATACTCCTTATGTTCCCCCATCACTTAATGATCCAGAAACCGGCGTCTCTTGGAAAGACGTCCCAATTTCATCACAAGTTTCAGCTAGAATTTACCTTCCAAAAATCAGCGACCATGAAAAGGAAAAACTCCCAATTTTGGTCTATTTCCATGGGGCTGGCTTTTGTCTTGAATCTGCCTTCAGATCATTTTTCCACACTTTTGTCAAACACTTTGTAGCCGAAGCCAAAGCTATTGCGGTTTCGGTTGAATTCAGACTCGCCCCGGAACACCATTTACCCGCAGCTTATGAAGATTGCTGGGAA…
AncHID2(AncHID1(Y300F))-M3	ATGGCTTCCCCAACTCCAACCTCAGATGAGACTATTTTCGATCTTTCTCCATACATCAGAGTCTTCAAAGATGGAAGAGTAGAAAGACTCCATAATACTCCTTATGTTCCCCCATCACTTAATGATCCAGAAACCGGCGTCTCTTGGAAAGACGTCCCAATTTCATCACAAGTTTCAGCTAGAATTTACCTTCCAAAAATCAGCGACCATGAAAAGGAAAAACTCCCAATTTTTGTCTATTTCCATGGGGCTGGCTTTTGTCTTGAATCTGCCTTCAGATCATTTTTCCACACTTTTGTCAAACACTTTGTAGCCGAAGCCAAAGCTATTGCGGTTTCGGTTGAATACAGACTCGCCCCGGAACACCATTTACCCGCAGCTTATGAAGATTGCTGGGAA…
AncHID2(AncHID1(Y300F))-M4	ATGGCTTCCCCAACTCCAACCTCAGATGAGACTATTTTCGATCTTCCTCCATACATCAGAGTCTTCAAAGATGGAAGAGTAGAAAGACTCCATAATACTCCTTATGTTCCCCCATCACTTAATGATCCAGAAACCGGCGTCTCTTGGAAAGACGTCCCAATTTCATCACAAGTTTCAGCTAGAATTTACCTTCCAAAAATCAGCGACCATGAAAAGGAAAAACTCCCAATTTTTGTCTATTTCCATGGGGCTGGCTTTTGTCTTGAATCTGCCTTCAGATCATTTTTCCACACTTTTGTCAAACACTTTGTAGCCGAAGCCAAAGCTATTGCGGTTTCGGTTGAATACAGACTCGCCCCGGAACACCATTTACCCGCAGCTTATGAAGATTGCTGGGAA…
AncHID2(AncHID1(Y300F))-M5	ATGGCTTCCCCAACTCCAACCTCAGATGAGACTATTTTCGATCTTTCTCCATACATCAGAGTCTTCAAAGATGGAAGAGTAGAAAGACTCCATTCTTCCCCTTATGTTCCCCCATCACTTAATGATCCAGAAACCGGCGTCTCTTGGAAAGACGTCCCAATTTCATCACAAGTTTCAGCTAGAATTTACCTTCCAAAAATCAGCGACCATGAAAAGGAAAAACTCCCAATTTTTGTCTATTTCCATGGGGCTGGCTTTTGTCTTGAATCTGCCTTCAGATCATTTTTCCACACTTTTGTCAAACACTTTGTAGCCGAAGCCAAAGCTATTGCGGTTTCGGTTGAATACAGACTCGCCCCGGAACACCATTTACCCGCAGCTTATGAAGATTGCTGGGAA…
AncHID2(AncHID1(Y300F))-M6	ATGGCTTCCCCAACTCCAACCTCAGATGAGACTATTTTCGATCTTTCTCCATACATCAGAGTCTTCAAAGATGGAAGAGTAGAAAGACTCCATAATACTCCTTATGTTCCCCCATCACTTAATGATCCAGAAACCGGCGTCTCTTGGAAAGACGTCCCAATTTCATCACAAGTTTCAGCTAGAATTTACCTTCCAAAAATCAGCGACCATGAAAAGGAAAAACTCCCAATTTTGGTCTATTTCCATGGGGCTGGCTTTTGTCTTGAATCTGCCTTCAGATCATTTTTCCACACTTTTGTCAAACACTTTGTAGCCGAAGCCAAAGCTATTGCGGTTTCGGTTGAATACAGACTCGCCCCGGAACACCATTTACCCGCAGCTTATGAAGATTGCTGGGAA…
AncHID2(AncHID1(Y300F))-M7	ATGGCTTCCCCAACTCCAACCTCAGATGAGACTATTTTCGATCTTTCTCCATACATCAGAGTCTTCAAAGATGGAAGAGTAGAAAGACTCCATAATACTCCTTATGTTCCCCCATCACTTAATGATCCAGAAACCGGCGTCTCTTGGAAAGACGTCCCAATTTCATCACAAGTTTCAGCTAGAATTTACCTTCCAAAAATCAGCGACCATGAAAAGGAAAAACTCCCAATTTTTGTCTATTTCCATGGGGCTGGCTTTTGTCTTGAATCTGCCTTCAAATCATTTTTCCACACTTTTGTCAAACACTTTGTAGCCGAAGCCAAAGCTATTGCGGTTTCGGTTGAATACAGACTCGCCCCGGAACACCATTTACCCGCAGCTTATGAAGATTGCTGGGAA…
AncHID2(AncHID1(Y300F))-M8	ATGGCTTCCCCAACTCCAACCTCAGATGAGACTATTTTCGATCTTTCTCCATACATCAGAGTCTTCAAAGATGGAAGAGTAGAAAGACTCCATAATACTCCTTATGTTCCCCCATCACTTAATGATCCAGAAACCGGCGTCTCTTGGAAAGACGTCCCAATTTCATCACAAGTTTCAGCTAGAATTTACCTTCCAAAAATCAGCGACCATGAAAAGGAAAAACTCCCAATTTTTGTCTATTTCCATGGGGCTGGCTTTTGTCTTGAATCTGCCTTCAGATCATTTTTCCACACTTATGTCAAACACTTTGTAGCCGAAGCCAAAGCTATTGCGGTTTCGGTTGAATACAGACTCGCCCCGGAACACCATTTACCCGCAGCTTATGAAGATTGCTGGGAA…
AncHID2(AncHID1(Y300F))-M9	ATGGCTTCCCCAACTCCAACCTCAGATGAGACTATTTTCGATCTTTCTCCATACATCAGAGTCTTCAAAGATGGAAGAGTAGAAAGACTCCATAATACTCCTTATGTTCCCCCATCACTTAATGATCCAGAAACCGGCGTCTCTTGGAAAGACGTCCCAATTTCATCACAAGTTTCAGCTAGAATTTACCTTCCAAAAATCAGCGACCATGAAAAGGAAAAACTCCCAATTTTTGTCTATTTCCATGGGGCTGGCTTTTGTCTTGAATCTGCCTTCAGATCATTTTTCCACACTTTTGTCAAACACTTTGTAGCCGAAGCCAAAGCTATTGCGGTTTCGGTTGAATTCAGACTCGCCCCGGAACACCATTTACCCGCAGCTTATGAAGATTGCTGGGAA…
AncHID2(AncHID1(Y300F))-M10	ATGGCTTCCCCAACTCCAACCTCAGATGAGACTATTTTCGATCTTTCTCCATACATCAGAGTCTTCAAAGATGGAAGAGTAGAAAGACTCCATAATACTCCTTATGTTCCCCCATCACTTAATGATCCAGAAACCGGCGTCTCTTGGAAAGACGTCCCAATTTCATCACAAGTTTCAGCTAGAATTTACCTTCCAAAAATCAGCGACCATGAAAAGGAAAAACTCCCAATTTTTGTCTATTTCCATGGGGCTGGCTTTTGTCTTGAATCTGCCTTCAGATCATTTTTCCACACTTTTGTCAAACACTTTGTAGCCGAAGCCAAAGCTATTGCGGTTTCGGTTGAATACAGACTCGCCCCGGAACACCATTTACCCGCAGCTTATGAAGATTGCTGGGAA…
AncHID2(AncHID1(Y300F))-M11	ATGGCTTCCCCAACTCCAACCTCAGATGAGACTATTTTCGATCTTTCTCCATACATCAGAGTCTTCAAAGATGGAAGAGTAGAAAGACTCCATAATACTCCTTATGTTCCCCCATCACTTAATGATCCAGAAACCGGCGTCTCTTGGAAAGACGTCCCAATTTCATCACAAGTTTCAGCTAGAATTTACCTTCCAAAAATCAGCGACCATGAAAAGGAAAAACTCCCAATTTTTGTCTATTTCCATGGGGCTGGCTTTTGTCTTGAATCTGCCTTCAGATCATTTTTCCACACTTTTGTCAAACACTTTGTAGCCGAAGCCAAAGCTATTGCGGTTTCGGTTGAATACAGACTCGCCCCGGAACACCATTTACCCGCAGCTTATGAAGATTGCTGGGAA…
AncHID2(T175P)	ATGGCTTCCCCAACTCCAACCTCAGATGAGACTATTTTCGATCTTCCTCCATACATCAGAGTCTTCAAAGATGGAAGAGTAGAAAGACTCCATTCTTCCCCTTATGTTCCCCCATCACTTAATGATCCAGAAACCGGCGTCTCTTGGAAAGACGTCCCAATTTCATCACAAGTTTCAGCTAGAATTTACCTTCCAAAAATCAGCGACCATGAAAAGGAAAAACTCCCAATTTTGGTCTATTTCCATGGGGCTGGCTTTTGTCTTGAATCTGCCTTCAAATCATTTTTCCACACTTATGTCAAACACTTTGTAGCCGAAGCCAAAGCTATTGCGGTTTCGGTTGAATTCAGACTCGCCCCGGAACACCATTTACCCGCAGCTTATGAAGATTGCTGGGAA…
AncHID3	ATGGCTTCTTCAACTGCAAACTCTGATGAGATTGTTTTCGATCTTCATCCATACATCAGAGTCTATAAAGATGGAAAAGTAGAAAGACTCCACGACACCCCATATGTTCCGCCATCACTTGAAGATCCAGCCACCGGTGTATCCTGGAAAGACGTCCCAATTTCATCCGACGTTTCAGCTAGAATCTACCTTCCGAAGATCAGCGAAGAGGAAAAGAAAAAGCTCCCCATTTTCGTCTATTTCCATGGTGCAGGCTTCTGTCTGGAATCGGCCTTCAAATCATTTTTCCACACTTATGTCAAGCACGTTGTTGCCGAAGCCAAAGCTGTTGCAGTTTCGGTTGAGTACAGACTCGCCCCAGAGCACCATTTACCTGCGGCTTATGAAGATTGCTGGACT…
AncHID4	ATGGCTTCTTCAACTGCAAACTCCGATGAGATTGTTTTTGATCTTCATCCATACATCAGAGTCTATAAAGATGGAAAAGTAGAGAGACTCCATTCCTCACCATATGTTCCGCCATCACTTGAAGATCCAGCCACCGGTGTATCCTGGAAAGACGTCCCAATTTCATCAGAAGTTTCAGCTAGAATCTACCTTCCAAAGATCAGCGAAAACGAAAAGGAAAAGCTCCCCATTTTGGTCTATTTCCATGGTGCAGGCTTCTGTCTTGAATCCGCCTTCAAATCATTTTTCCACACTTATGTCAAACACTTTGTTGCCGAAGCCAAAGCAATTGCAGTTTCGGTTGAGTTCAGGCTCGCCCCAGAGCACCATTTACCTGCAGCTTATGAAGATTGCTGGACT…
AncHID4(A84G)	ATGGCTTCTTCAACTGCAAACTCCGATGAGATTGTTTTTGATCTTCATCCATACATCAGAGTCTATAAAGATGGAAAAGTAGAGAGACTCCATTCCTCACCATATGTTCCGCCATCACTTGAAGATCCAGCCACCGGTGTATCCTGGAAAGACGTCCCAATTTCATCAGAAGTTTCAGCTAGAATCTACCTTCCAAAGATCAGCGAAAACGAAAAGGAAAAGCTCCCCATTTTGGTCTATTTCCATGGTGGAGGCTTCTGTCTTGAATCCGCCTTCAAATCATTTTTCCACACTTATGTCAAACACTTTGTTGCCGAAGCCAAAGCAATTGCAGTTTCGGTTGAGTTCAGGCTCGCCCCAGAGCACCATTTACCTGCAGCTTATGAAGATTGCTGGACT…
AncHID4(AncHID3)-M1	ATGGCTTCTTCAACTGCAAACTCCGATGAGATTGTTTTTGATCTTCATCCATACATCAGAGTCTATAAAGATGGAAAAGTAGAGAGACTCCATGACACCCCATATGTTCCGCCATCACTTGAAGATCCAGCCACCGGTGTATCCTGGAAAGACGTCCCAATTTCATCAGAAGTTTCAGCTAGAATCTACCTTCCAAAGATCAGCGAAAACGAAAAGGAAAAGCTCCCCATTTTGGTCTATTTCCATGGTGCAGGCTTCTGTCTTGAATCCGCCTTCAAATCATTTTTCCACACTTATGTCAAACACTTTGTTGCCGAAGCCAAAGCAATTGCAGTTTCGGTTGAGTTCAGGCTCGCCCCAGAGCACCATTTACCTGCAGCTTATGAAGATTGCTGGACT…
AncHID4(AncHID3)-M2	ATGGCTTCTTCAACTGCAAACTCCGATGAGATTGTTTTTGATCTTCATCCATACATCAGAGTCTATAAAGATGGAAAAGTAGAGAGACTCCATGACACCCCATATGTTCCGCCATCACTTGAAGATCCAGCCACCGGTGTATCCTGGAAAGACGTCCCAATTTCATCAGAAGTTTCAGCTAGAATCTACCTTCCAAAGATCAGCGAAAACGAAAAGGAAAAGCTCCCCATTTTCGTCTATTTCCATGGTGCAGGCTTCTGTCTTGAATCCGCCTTCAAATCATTTTTCCACACTTATGTCAAACACGTTGTTGCCGAAGCCAAAGCAATTGCAGTTTCGGTTGAGTACAGGCTCGCCCCAGAGCACCATTTACCTGCAGCTTATGAAGATTGCTGGACT…
AncHID4(AncHID3)-M3	ATGGCTTCTTCAACTGCAAACTCCGATGAGATTGTTTTTGATCTTCATCCATACATCAGAGTCTATAAAGATGGAAAAGTAGAGAGACTCCATGACACCCCATATGTTCCGCCATCACTTGAAGATCCAGCCACCGGTGTATCCTGGAAAGACGTCCCAATTTCATCAGAAGTTTCAGCTAGAATCTACCTTCCAAAGATCAGCGAAAACGAAAAGGAAAAGCTCCCCATTTTCGTCTATTTCCATGGTGCAGGCTTCTGTCTTGAATCCGCCTTCAAATCATTTTTCCACACTTATGTCAAACACTTTGTTGCCGAAGCCAAAGCAATTGCAGTTTCGGTTGAGTACAGGCTCGCCCCAGAGCACCATTTACCTGCAGCTTATGAAGATTGCTGGACT…
AncHID4(AncHID3)-M4	ATGGCTTCTTCAACTGCAAACTCCGATGAGATTGTTTTTGATCTTCATCCATACATCAGAGTCTATAAAGATGGAAAAGTAGAGAGACTCCATTCCTCACCATATGTTCCGCCATCACTTGAAGATCCAGCCACCGGTGTATCCTGGAAAGACGTCCCAATTTCATCAGAAGTTTCAGCTAGAATCTACCTTCCAAAGATCAGCGAAAACGAAAAGGAAAAGCTCCCCATTTTCGTCTATTTCCATGGTGCAGGCTTCTGTCTTGAATCCGCCTTCAAATCATTTTTCCACACTTATGTCAAACACTTTGTTGCCGAAGCCAAAGCAATTGCAGTTTCGGTTGAGTACAGGCTCGCCCCAGAGCACCATTTACCTGCAGCTTATGAAGATTGCTGGACT…
AncHID4(AncHID3)-M5	ATGGCTTCTTCAACTGCAAACTCCGATGAGATTGTTTTTGATCTTCATCCATACATCAGAGTCTATAAAGATGGAAAAGTAGAGAGACTCCATGACACCCCATATGTTCCGCCATCACTTGAAGATCCAGCCACCGGTGTATCCTGGAAAGACGTCCCAATTTCATCAGAAGTTTCAGCTAGAATCTACCTTCCAAAGATCAGCGAAAACGAAAAGGAAAAGCTCCCCATTTTGGTCTATTTCCATGGTGCAGGCTTCTGTCTTGAATCCGCCTTCAAATCATTTTTCCACACTTATGTCAAACACTTTGTTGCCGAAGCCAAAGCAATTGCAGTTTCGGTTGAGTACAGGCTCGCCCCAGAGCACCATTTACCTGCAGCTTATGAAGATTGCTGGACT…
AncHID4(AncHID3)-M6	ATGGCTTCTTCAACTGCAAACTCCGATGAGATTGTTTTTGATCTTCATCCATACATCAGAGTCTATAAAGATGGAAAAGTAGAGAGACTCCATGACACCCCATATGTTCCGCCATCACTTGAAGATCCAGCCACCGGTGTATCCTGGAAAGACGTCCCAATTTCATCAGAAGTTTCAGCTAGAATCTACCTTCCAAAGATCAGCGAAAACGAAAAGGAAAAGCTCCCCATTTTCGTCTATTTCCATGGTGCAGGCTTCTGTCTTGAATCCGCCTTCAAATCATTTTTCCACACTTATGTCAAACACTTTGTTGCCGAAGCCAAAGCAATTGCAGTTTCGGTTGAGTTCAGGCTCGCCCCAGAGCACCATTTACCTGCAGCTTATGAAGATTGCTGGACT…
AncHID4(AncHID3)-M7	ATGGCTTCTTCAACTGCAAACTCCGATGAGATTGTTTTTGATCTTCATCCATACATCAGAGTCTATAAAGATGGAAAAGTAGAGAGACTCCATGACACCCCATATGTTCCGCCATCACTTGAAGATCCAGCCACCGGTGTATCCTGGAAAGACGTCCCAATTTCATCAGAAGTTTCAGCTAGAATCTACCTTCCAAAGATCAGCGAAAACGAAAAGGAAAAGCTCCCCATTTTCGTCTATTTCCATGGTGCAGGCTTCTGTCTTGAATCCGCCTTCAAATCATTTTTCCACACTTATGTCAAACACTTTGTTGCCGAAGCCAAAGCAATTGCAGTTTCGGTTGAGTACAGGCTCGCCCCAGAGCACCATTTACCTGCAGCTTATGAAGATTGCTGGACT…
AncHID4(AncHID3)-M8	ATGGCTTCTTCAACTGCAAACTCCGATGAGATTGTTTTTGATCTTCATCCATACATCAGAGTCTATAAAGATGGAAAAGTAGAGAGACTCCATGACACCCCATATGTTCCGCCATCACTTGAAGATCCAGCCACCGGTGTATCCTGGAAAGACGTCCCAATTTCATCAGAAGTTTCAGCTAGAATCTACCTTCCAAAGATCAGCGAAAACGAAAAGGAAAAGCTCCCCATTTTCGTCTATTTCCATGGTGCAGGCTTCTGTCTTGAATCCGCCTTCAAATCATTTTTCCACACTTATGTCAAACACTTTGTTGCCGAAGCCAAAGCAATTGCAGTTTCGGTTGAGTACAGGCTCGCCCCAGAGCACCATTTACCTGCAGCTTATGAAGATTGCTGGACT…
AncHID4(G171W)	ATGGCTTCTTCAACTGCAAACTCCGATGAGATTGTTTTTGATCTTCATCCATACATCAGAGTCTATAAAGATGGAAAAGTAGAGAGACTCCATTCCTCACCATATGTTCCGCCATCACTTGAAGATCCAGCCACCGGTGTATCCTGGAAAGACGTCCCAATTTCATCAGAAGTTTCAGCTAGAATCTACCTTCCAAAGATCAGCGAAAACGAAAAGGAAAAGCTCCCCATTTTGGTCTATTTCCATGGTGCAGGCTTCTGTCTTGAATCCGCCTTCAAATCATTTTTCCACACTTATGTCAAACACTTTGTTGCCGAAGCCAAAGCAATTGCAGTTTCGGTTGAGTTCAGGCTCGCCCCAGAGCACCATTTACCTGCAGCTTATGAAGATTGCTGGACT…
AncHID4(T175P)	ATGGCTTCTTCAACTGCAAACTCCGATGAGATTGTTTTTGATCTTCATCCATACATCAGAGTCTATAAAGATGGAAAAGTAGAGAGACTCCATTCCTCACCATATGTTCCGCCATCACTTGAAGATCCAGCCACCGGTGTATCCTGGAAAGACGTCCCAATTTCATCAGAAGTTTCAGCTAGAATCTACCTTCCAAAGATCAGCGAAAACGAAAAGGAAAAGCTCCCCATTTTGGTCTATTTCCATGGTGCAGGCTTCTGTCTTGAATCCGCCTTCAAATCATTTTTCCACACTTATGTCAAACACTTTGTTGCCGAAGCCAAAGCAATTGCAGTTTCGGTTGAGTTCAGGCTCGCCCCAGAGCACCATTTACCTGCAGCTTATGAAGATTGCTGGACT…
AncHID5	ATGGCTTCTTCAACTGCAAACTCCGATGAGATTGCTATTGATCTTCATCCATACATCAAAGTCTATAAAGATGGAAGAGTGGAGAGACTCCATTCCTCACCATATGTTCCGCCATCACTTGAAGATCCAGCCACCGGTGTATCCTGGAAAGACGTCCCAATCTCATCAGAAGTTTCAGCTAGAATCTACCTTCCAAAGATCAGCGAAAACGAAAAGGAAAAGCTCCCCATCTTGGTCTACTTCCATGGTGGAGGCTTCTGTCTTGAATCCGCCTTCTATTCTTTCTTTCACACTTATGTCAAACACTTTGTTGCCGAAGCCAAAGCAATTGCAGTTTCGGTCGAGTTCAGGCTCGCCCCAGAACACCATTTACCTGCAGCTTATGAAGATTGCTGGACT…
AncHID5(G84A)	ATGGCTTCTTCAACTGCAAACTCCGATGAGATTGCTATTGATCTTCATCCATACATCAAAGTCTATAAAGATGGAAGAGTGGAGAGACTCCATTCCTCACCATATGTTCCGCCATCACTTGAAGATCCAGCCACCGGTGTATCCTGGAAAGACGTCCCAATCTCATCAGAAGTTTCAGCTAGAATCTACCTTCCAAAGATCAGCGAAAACGAAAAGGAAAAGCTCCCCATCTTGGTCTACTTCCATGGTGCAGGCTTCTGTCTTGAATCCGCCTTCTATTCTTTCTTTCACACTTATGTCAAACACTTTGTTGCCGAAGCCAAAGCAATTGCAGTTTCGGTCGAGTTCAGGCTCGCCCCAGAACACCATTTACCTGCAGCTTATGAAGATTGCTGGACT…
AncHID6	ATGGCTTCTAACTCCGATGAGATTGCTATTGATCTTTCTCCATACATCAAAGTCTATAAAGATGGAAGAGTGGAGAGACTCTTTGCCTCACCATATGTTCCGCCATCACTTGAAGATCCAACCACCGGTGTATCCTCGAAAGACGTCCCAATCTCACCAGAAGTTTCAGCTAGAATCTACCTTCCAAAGATCATCGAAGATAACCAAAAGCTCCCCATCTTGGTCTACTTCCATGGTGGAGGCTTCTGTCTTGAATCCGCCTTCTATTCTTTATATCACACTTACCTCAAACTCTTAGTCTCTGAAGCCAAAGCAATTGCAGTTTCAGTCGAGTTCAGGCTCGCCCCAGAACACCCTTTACCTGCAGCTTATGAAGATTGCTGGACTGCCCTTCAATGG…
AncHID6(AncHID5)-M1	ATGGCTTCTAACTCCGATGAGATTGCTATTGATCTTTCTCCATACATCAAAGTCTATAAAGATGGAAGAGTGGAGAGACTCCATTCCTCACCATATGTTCCGCCATCACTTGAAGATCCAACCACCGGTGTATCCTCGAAAGACGTCCCAATCTCACCAGAAGTTTCAGCTAGAATCTACCTTCCAAAGATCATCGAAGATAACCAAAAGCTCCCCATCTTGGTCTACTTCCATGGTGGAGGCTTCTGTCTTGAATCCGCCTTCTATTCTTTCTTTCACACTTACCTCAAACTCTTAGTCTCTGAAGCCAAAGCAATTGCAGTTTCAGTCGAGTTCAGGCTCGCCCCAGAACACCCTTTACCTGCAGCTTATGAAGATTGCTGGACTGCCCTTCAATGG…
AncHID6(AncHID5)-M2	ATGGCTTCTAACTCCGATGAGATTGCTATTGATCTTTCTCCATACATCAAAGTCTATAAAGATGGAAGAGTGGAGAGACTCCATGCCTCACCATATGTTCCGCCATCACTTGAAGATCCAACCACCGGTGTATCCTCGAAAGACGTCCCAATCTCACCAGAAGTTTCAGCTAGAATCTACCTTCCAAAGATCATCGAAGATAACCAAAAGCTCCCCATCTTGGTCTACTTCCATGGTGGAGGCTTCTGTCTTGAATCCGCCTTCTATTCTTTCTTTCACACTTACCTCAAACTCTTAGTCTCTGAAGCCAAAGCAATTGCAGTTTCAGTCGAGTTCAGGCTCGCCCCAGAACACCCTTTACCTGCAGCTTATGAAGATTGCTGGACTGCCCTTCAATGG…
AncHID6(AncHID7)	ATGGCTTCTAACTCCGATGAGATTGCTATTGATCTTTCTCCATTCATCAAAGTCTATAAAGATGGAAGAGTGGAGAGACTCTTTGGCTCACCATATGTTCCGCCATCACTTGAAGATCCAACCACCGGTGTATCCTCGAAAGACGTCCCAATCTCACCAGAAGTTTCAGCTAGAATCTACCTTCCAAAGATCATCGAAGATAACCAAAAGCTCCCCATCTTGGTCTACTTCCATGGTGGAGGCTTCTGTCTTGAATCCGCCTTCTCTTTTTTACATCACCGTTACCTCAAACTCTTAGTCTCTGAAGCCAAAGCAATTGCAGTTTCAGTCGAGTTCAGGCTCGCCCCAGAACACCCTTTACCTGCAGCTTATGAAGATTGCTGGACTGCCCTTCAATGG…
AncHID7	ATGGCTTCAAACTCCAATGAGATTGCCACTGATCTTTCTCCATTCATCAAAGTCTACAAAGATGGCACAGTGGAGAGACTCTTTGGCTCACCATATGTTCCACCATCACTAGAAGATCCAACCACTGGTGTATCCTCAAAAGACATCACAATTTCACCAGACATTTCAGCTAGACTCTACCTTCCAAAGATCATAGACCCCAACCAAAAGCTCCCCATCTTAGTCTACTTCCATGGTGGAGGCTTCTGCCTTGAATCCGCCTTCTCTTTTCTCCATCACCGTTACCTCAACCTCTTAGTCTCTGAAGCCAAAGCACTTGCAGTTTCAGTTGAGTACAGGCTAGCCCCAGAACACCCTTTACCTGCAGCTTATGAAGATTGCTGGGCTGCCCTTCAATGG…
AncHID7(AncHID6(AncHID5)-M1)-M1	ATGGCTTCAAACTCCAATGAGATTGCCACTGATCTTTCTCCATACATCAAAGTCTACAAAGATGGCACAGTGGAGAGACTCCATTCCTCACCATATGTTCCACCATCACTAGAAGATCCAACCACTGGTGTATCCTCAAAAGACATCACAATTTCACCAGACATTTCAGCTAGACTCTACCTTCCAAAGATCATAGACCCCAACCAAAAGCTCCCCATCTTAGTCTACTTCCATGGTGGAGGCTTCTGCCTTGAATCCGCCTTCTATTCTTTCTTTCACACTTACCTCAACCTCTTAGTCTCTGAAGCCAAAGCACTTGCAGTTTCAGTTGAGTACAGGCTAGCCCCAGAACACCCTTTACCTGCAGCTTATGAAGATTGCTGGGCTGCCCTTCAATGG…
AncHID7(AncHID6(AncHID5)-M1)-M2	ATGGCTTCAAACTCCGATGAGATTGCCATTGATCTTTCTCCATACATCAAAGTCTACAAAGATGGCAGAGTGGAGAGACTCCATTCCTCACCATATGTTCCACCATCACTAGAAGATCCAACCACTGGTGTATCCTCAAAAGACATCACAATTTCACCAGACGTTTCAGCTAGACTCTACCTTCCAAAGATCATAGACCCCAACCAAAAGCTCCCCATCTTAGTCTACTTCCATGGTGGAGGCTTCTGCCTTGAATCCGCCTTCTATTCTTTCTTTCACACTTACCTCAAACTCTTAGTCTCTGAAGCCAAAGCACTTGCAGTTTCAGTTGAGTTCAGGCTAGCCCCAGAACACCCTTTACCTGCAGCTTATGAAGATTGCTGGACTGCCCTTCAATGG…
AncHID8	ATGGCTTCAAACTCCAATGAGATTGTCACAGATCTTTCTCCATTCATCAAAGTCTACAAAGATGGCACAGTGGAGAGACTCTTTGGCTCACCATATGTTCCACCATCACCAGAAGATCCAACCACTGGTGTATCCTCCAAAGACATCACAATTTCACCAGACATTTCAGCTAGACTCTACCTTCCAAAGATCACAGACCCCAACCAAAAGCTCCCCATCTTAGTCTACTTCCATGGTGGAGGCTTCTGCCTTGAATCCGCCTTCTCTTTTCTCCATCACCGTTACCTGAACCTCTTAGTCTCTGAAGCCAAAGCACTTGCAGTTTCAGTTGAGTACAGGCTAGCCCCAGAACACCCTTTACCTGCAGCTTATGAAGATTGCTGGGCTGCCCTTCAATGG…
AncHID9	ATGGCTTCAAACTCCAATGAGATTGTCACAGATCTTTCTCCATTCATCAAAGTCTACAAAGATGGCACAGTGGAGAGACTCTTTGGCTCACCATATGTTCCACCATCACCAGAAGATCCAACCACTGGTGTCTCCTCCAAAGACATCACAATTTCACCAGACATTTCAGCTAGACTCTACCTTCCAAAGATCACAGACCCCAACCAAAAGCTCCCCATCTTAGTCTACTTCCATGGTGGAGGCTTCTGCATTGAATCAGCCTTCTCTTTTCTCCATCACCGTTACCTGAACCTCTTAGTCTCTGAAGCCAAAGCACTTGCTGTTTCAGTTGAGTACAGGCTAGCCCCAGAACACCCTTTACCTGCAGCTTATGAAGATTCCTGGGCTGCCCTTCAATGG…
MtHID2(G173S)	ATGGCTTCTTCAGCTGCAAACTCCGATGATATTGCTATAGATCATCCATACATCAAAATCTACAAAGATGGAAGAGTGCAGCGACTCCATTCCACACCATATCTTCCGCCATCACTCGAAGATCCGGCAACTGGTGTATCCTGGAAAGACGTCCCAATCTCATTAGAAGTTTCGGCTAGAATTTACCTCCCAAAGATCAGACAAAACCAGAAGGAAAAGCTCCCCATCTTGGTCTACTTCCATGGCGCAGGCTTTTTTCTCGAATCCGCCTTCTGTTCTTTCTTTCACACACATGTCAAACACTTTGTTGCTGAGGCCAATGTAGTTGCAGTTTCGGTCGAGTTCAGGCTTGCTCCAGAAAATAAATTTCCTGCAGCTTATGAAGATTGTTGGACTGCT…
TiHID3(G173S)	ATGGCTTCTTCAACTGCAATCTCCGATGAGATTGCCGTAGATCATCCATACATCAAAGTGTACAAAGATGGAAGAGTGCAGAGACTCTTTTCTACACCATTTGTCGCTCCATCACTCGAAGATCCTGCAACTGGTGTATCATGGAAAGATGTCCCAATCTCATCAGAAGTCTCAGCTAGAATTTACCTCCCCAAGATCAGCCAAAACCAAAAGGAAAAGCTCCCAATCTTGGTCTTCTTCCATGGTGGAGGATTCTTTCTTGAATCCGCCTTCTGTTCTTTCTATAACACGCATGTCAATCACTTTGTTGCCGAGGCCAAAGTAGTCGCAGTTTCGGTCCAGTTCCGGCTTGCTCCGGAAAACAAGTTTCCAGCACCGTATGAGGATTGTTGGACTGCT…
