# Supplementary material for: Evolution and diversification of carboxylesterase-like [4+2] cyclases in aspidosperma and iboga alkaloid biosynthesis
Source: Proc Natl Acad Sci U S A. 2024 Feb 6;121(7):e2318586121. doi: 10.1073/pnas.2318586121 (PMC10873640; doi:10.1073/pnas.2318586121)
Supplement: Supplementary file 8 — Dataset S07 (XLSX) [file pnas.2318586121.sd07.xlsx]

## Sheet: Dataset S7
Dataset S7. List of primers used in this study.
Primer name	Sequence
MD50	AAGTTCTGTTTCAGGGCCCGGCTTCCCAAACTCCAACCTCAGATG
MD51	ATGGTCTAGAAAGCTTTATTTGATGAAAGACGTTAAGCGTCTAATCATGTTCTTG
MD52	AAGTTCTGTTTCAGGGCCCGGCCTCCTCAGATGAGATTGCTATTGATATTTC
MD53	ATGGTCTAGAAAGCTTTACTTTATAAAAGAGGCTATTCGATGAATAATATTCTTGGC
MD54	AAGTTCTGTTTCAGGGCCCGGCTTCTCCAAGCTCAAACGAAATTATCAC
MD55	ATGGTCTAGAAAGCTTTATCCCCTCATAAAGGATGCCAAACGAGTGATGAGATTCTTTGC
MD56	AAGTTCTGTTTCAGGGCCCGGTTTGCACCATTAAAGAAGTG
MD57	ATGGTCTAGAAAGCTTTATATACAGTTAGGATTGAGGAAAGAAGCAAATCGTTTGATC
MD62	AAGTTCTGTTTCAGGGCCCGGCTTCCTCAGATGAGACTATTTTC
MD63	ATGGTCTAGAAAGCTTTATCTGATGAAAGAAGTTGAACGTCTGAGCTTGTTCTTGC
MD86	AAGTTCTGTTTCAGGGCCCGGCTTCCTCAGATGAGACTATTTTCGATCTTCCTCCATACATCAGAGTGTTCAAAGATGGAAGAGTAGAAAGACTCCATTCTTCCCCTTATGTTCCCCCATCTCTTAATGATCCAGAAACCGG
MD91	AAGTTCTGTTTCAGGGCCCGGCTTCTTCAACTGAAAGCTCTGATGAGATTATTTTTG
MD92	ATGGTCTAGAAAGCTTTACTCCTTGTTGATGAACGAGGTTAAACGTTTGACCTTGTTC
MD93	AAGTTCTGTTTCAGGGCCCGGCTTCTTCAACCGAAGGCTCTGATGAGATTATTTTTG
MD95	ATGGTCTAGAAAGCTTTACTCCTTGTTGATGAAAGAGGTTAAACGTGTGACCTTGTTC
MD98	AAGTTCTGTTTCAGGGCCCGGCTTCTTCAACTGAAAACTCTGATGAGATTGTTTTCG
MD100	ATGGTCTAGAAAGCTTTACTCCTTGTTGATGAAAGAGCTCGCACGTTTGATCCAAGCC
MD101	AAGTTCTGTTTCAGGGCCCGGCTTCTTCAACTGCAAACTCTGATGAGATTGTTTTTG
MD102	ATGGTCTAGAAAGCTTTACTCCTTGTTGATGAAAGAGCTCGCACGTTTGATCCAAGTC
MD105	AAGTTCTGTTTCAGGGCCCGGCTTCTTCAACTGCAAACTCCGATGAGATTGCCGTAG
MD106	ATGGTCTAGAAAGCTTTAGTCCCTCCTGATAAAAGAAGCCAAACGTTTGATCTTATCC
MD107	AAGTTCTGTTTCAGGGCCCGGCTTCTTCAACTGCAAACTCCGATGAGATTGCCGTCG
MD108	ATGGTCTAGAAAGCTTTAGTCCCTCTTGACAAAAGAAGCCAAACGTTTGATCTTATCC
MD109	AAGTTCTGTTTCAGGGCCCGGCTTCTTCAACTGCAATCTCCGATGAGATTGCCGTAG
MD110	ATGGTCTAGAAAGCTTTAGTCCCTCTTGATAAAAGAAGCCAAACGTTTGATCTTATCC
MD111	AAGTTCTGTTTCAGGGCCCGGCTTCAGATGAGATTGCGATTGATATTTCTC
MD112	ATGGTCTAGAAAGCTTTACTTGATGAAAGAGGCAATGCGTTTGATCATATTC
MD113	ATGGTCTAGAAAGCTTTACCTGATAAAAGAGGCAATGCGTTTGATCATATTC
MD117	AAGTTCTGTTTCAGGGCCCGGCTTCAAGCTCCAGTGAGATTGTCACAGATCTTTCTCCTG
MD118	ATGGTCTAGAAAGCTTTAGGCATTGATGAAGGAGGCTAAACGTTTTATCAGATATCTTGC
MD119	AAGTTCTGTTTCAGGGCCCGGCTTCGAAATCCAGTGAGATTGTCACTGATTTTCCTCCAG
MD120	ATGGTCTAGAAAGCTTTAGTCTTTGATAAAAGAAGCCAATCTTTTGATCAAATTCTTGGC
MD121	AAGTTCTGTTTCAGGGCCCGGCTTCAAAATCCAGTGAGATTGTCACTGATTTTCCTCCAG
MD122	ATGGTCTAGAAAGCTTTAGCCTTTGATAAAAGAAGCCAATCTTTTGATCAAATTCTTGGC
MD123	AAGTTCTGTTTCAGGGCCCGGCTTCTTCAAACTCCAACGAGATTGTCACAGATATTTCTC
MD125	ATGGTCTAGAAAGCTTTAGTCCCTAAGAAAGGATGCTAAACGGCTAATCAGATTCTTGG
MD126	ATGGTCTAGAAAGCTTTAGTCCCTGAGAAAGGATGCTAAACGGCTAATCAGATTCTTGG
MD131	AAGTTCTGTTTCAGGGCCCGGTCTGCAACACTAAAGAAGTGTCCTCTG
MD132	ATGGTCTAGAAAGCTTTAAATTTGTGAAGCATTGAGGAAGGAAGCTAAGC
MD133	ATGGTCTAGAAAGCTTTATGAAGCTGTGAGGAAGGAAGCTAAGCGTTTGATCAGC
MD134	AAGTTCTGTTTCAGGGCCCGGGTTCTTTAACTGCAAGCTCAGATGAGATTATTTTCG
MD135	ATGGTCTAGAAAGCTTTACTCCTTGTTGATGAAAGAGGTTAAACGTTTGATCCTGTTC
MD136	AAGTTCTGTTTCAGGGCCCGGGTTCTGATGAGATTGCCATTGATCTTTCTCC
MD137	ATGGTCTAGAAAGCTTTATTTGATAAAAGAAGCGATGCGTTTAATCATATTCTTGGCTC
MD138	AAGTTCTGTTTCAGGGCCCGGCTTCAAGCTCCAGTGAGATTGTTGTAGATCTTTCTCC
MD139	ATGGTCTAGAAAGCTTTAGGCATTGATAAAGGAGGCCAAAAGCTTTATAAGATTTCTGG
MD140	AAGTTCTGTTTCAGGGCCCGGCTTCAAATTCCAGTGTTGTTGTCATAGATCTTTCTCC
MD141	ATGGTCTAGAAAGCTTTAAGCCTTGATGAAAGAAGCCATTTGTTTTATCAGACTCTTTGC
MD148	AAGTTCTGTTTCAGGGCCCGGCTACTTCAACTGAAACCTCAGATGAAGTCCTCTTTG
MD149	ATGGTCTAGAAAGCTTTACTTGACAAAAGAGGTCAAACGCCTGAGTTTGTTCTTAGAAAC
MD150	AAGTTCTGTTTCAGGGCCCGGCCTCAGATGAGATTGCTATTGATATTTCTCC
MD151	ATGGTCTAGAAAGCTTTACTTGATAAAAGAGGCAATACGATGGATGATATTCTTGG
MD152	AAGTTCTGTTTCAGGGCCCGGCTTCTGCAGATTCCAAAGAGGTCGAGATTGATC
MD153	ATGGTCTAGAAAGCTTTAATTCTTGATAAAGGAAGCCAAACGGTTGATGAGACTCTTAGC
MD156	AAGTTCTGTTTCAGGGCCCGGCCACAGATGAGACTGCAATTGATCTTTCTCC
MD157	ATGGTCTAGAAAGCTTTACTTGATAAAAGAGGCAATACGATGAATCATATTCGTGGC
MD160	AAGTTCTGTTTCAGGG
MD161	ATGGTCTAGAAAGCTTTA
MD174	TCTGGAAGTTCTGTTTCAGG
MD175	ACAAACTGGTCTAGAAAGCTTTA
MD177	GATAATCAACTATGGCGATTTCG
MD182	AATCGCCATAGTTGATTATCCAT
MD186	AAGTTCTGTTTCAGGGCCCGGAATTGAACAGTCCAAGCTCCAATG
MD187	ATGGTCTAGAAAGCTTTACTCCTTGTTGATGAAAGTGGTTAAACGTTTGATCTTGTTC
MD188	AAGTTCTGTTTCAGGGCCCGGCTTCTTCAGCTGCAAACTCCGATGATATTG
MD189	ATGGTCTAGAAAGCTTTAATCCCTGTTGATAAAAGAGGCCAAACGTTTGATCTTATCC
MD190	AAGTTCTGTTTCAGGGCCCGGCTTCAGATGATATTGCTATTGATC
MD191	ATGGTCTAGAAAGCTTTACTTGATAAAAGAGGCTATACGTTTAATCATATTCTTGG
MD192	AAGTTCTGTTTCAGGGCCCGGCTTCTTCAACCTCCAACGAGATTG
MD193	ATGGTCTAGAAAGCTTTAGTCCCTGATAAAGGATGCTAAACGGCTAATCAGATTCTTG
MD238	TCTGGAAGTTCTGTTTCAGGGCCCGGCTTCCCAAACTC
MD258	TCTGGAAGTTCTGTTTCAGGGCCCGGCTTC
MD259	TTAAATAAAGTTTATCGAAGTCACCATGGTTGATTATCCAAGGCTCTTTATCAATAGC
MD260	CTTCGATAAACTTTATTTAATGGGTGATAGTACTGGTGCAAATGTTGTGCATAACATGG
MD261	ACAAACTGGTCTAGAAAGCTTTAATCCCTGTTGATAAAAGAGGCCAAACGTTTGATC
MD262	TTAAGTAAAGTTTATTCAAGTCACCATGGTTAATTATCCAGTGCTCTTTATCAAAAGC
MD263	CTTGAATAAACTTTACTTAATGGGTGATAGTACCGGTGCAAATGTTGTGCATAACATGG
MD264	ACAAACTGGTCTAGAAAGCTTTAGTCCCTCTTGATAAAAGAAGCCAAACGTTTGATC
MD269	CTTCAAAATCAGCCACATCCAATTCCCCTTTCCATCCACTCTTTTCCAATGCCTC
MD270	GGATGTGGCTGATTTTGAAGCAGATTTTTTTGAACTCTTCAACCCAGAAACAG
MD271	ACAAACTGGTCTAGAAAGCTTTATTTGATGAAAGACGTTAAACGTCTGAGCATGTTCTTG
MD272	ACTATCACCCCACAAATAGAGTCTATCGAAATCGCCATAGTTGATTATCCATGGATC
MD273	TCTATTTGTGGGGTGATAGTCCCGGTGCCAATATTGTTCAC
MD274	ACAAACTGGTCTAGAAAGCTTTATTTGATGAAAGAAGTTAAACGTCTGAGCTTGTTCTTG
MD276	ACTGTCACCCCCTAAGTAAAGCTTATCGAAGTCGCCATGG
MD277	TTTACTTAGGGGGTGACAGTCCTGGTGCCAATATTGTGCAC
MD278	ACAAACTGGTCTAGAAAGCTTTACTCCTTGTTGATGAAAGAGGTTAAACGTTTGATC
MD285	TTTATGAATTTTGCAGCTCGATGATAAAAAAAGTCCCAATAGTTCTTTCAATTTTCTGC
MD286	GACAACCACAACAAGCACCGCTAAAGTTCGACTTGTAAATGGAG
MD287	TTTATGAATTTTGCAGCTCGATGGCCGGAAAATCAGCAGAAGAAGAACATCC
MD288	GACAACCACAACAAGCACCGCTATAACTCTGACGGAGGAGTCAAG
MD293	TTTATGAATTTTGCAGCTCGATGGCAATGGCTTCAAAGTCAC
MD294	GACAACCACAACAAGCACCGCTAATTTGATTTCAGAGTGTTC
MD295	TTTATGAATTTTGCAGCTCGATGGCTGCAAAGTCACCTGAAAATGTATACCCAGTG
MD296	GACAACCACAACAAGCACCGCTAGAAAGATGGGGATTTGAGAGTG
MD297	TTTATGAATTTTGCAGCTCGATGGCCGGAGAAACAACCAAACTC
MD298	GACAACCACAACAAGCACCGCTATTCCTCAAATTTCAATGTATTTCCAATGTC
MD302	TTTATGAATTTTGCAGCTCGATGGGTTCCTCAGATGAGACTATTTTTGATCTTCCTC
MD303	GACAACCACAACAAGCACCGCTACTTGATGAAAGAAGCTAAACG
MD309	TTTATGAATTTTGCAGCTCGATGGCTTCCCCAACTCCAACCTC
MD310	GACAACCACAACAAGCACCGCTATTTGATGAAAGAAGTTAAACGTCTGAGCTTG
MD311	TTTATGAATTTTGCAGCTCGATGGCTTCTTCAACTGCAAACTCCGATGAG
MD312	GACAACCACAACAAGCACCGCTACTCCTTGTTGATGAAAGAGG
MD313	GACAACCACAACAAGCACCGCTAGTCCTTGTTGATAAAAGAGGC
MD316	AAGTTCTGTTTCAGGGCCCGGCTTCAGATTCCAAAGAGGTTGTGATTGATC
MD317	ATGGTCTAGAAAGCTTTAATCCCTGATGAAGGAAGCCATACTGGTAATTAGATTCTTTGC
MD318	AAGTTCTGTTTCAGGGCCCGGCTTCCAATTCCAAAGAGGTTGC
MD319	ATGGTCTAGAAAGCTTTACTTATGATTGATAAAAGAAGCCAAAAGCTTTACAAGACTC
MD323	AAGTTCTGTTTCAGGGCCCGGCTTCCATCACAAACGACGTC
MD324	ATGGTCTAGAAAGCTTTAGTCCCTCATAAAAGAGGCTAAACTTTTGATCAAATCCTTGG
MD325	AAGTTCTGTTTCAGGGCCCGTCTTCAGAATCCACTGAAATTCTG
MD326	ATGGTCTAGAAAGCTTTAGTCTCTAATAAAAGAAGCTAATCTTTTAATCAAATACTTAGC
MD327	AAGTTCTGTTTCAGGGCCCGGCTTCGAATTCCAGTGATGTTGTC
MD328	ATGGTCTAGAAAGCTTTAGTTCTTGATGAAAGCAGCCATTCGTTTTATCAGACTCTTTGC
MD329	AAGTTCTGTTTCAGGGCCCGGCTTCAAAATCCAATGAGATTGTC
MD330	ATGGTCTAGAAAGCTTTAGTCTTTGATAAAAGAAGCCAATCGTTTGATCAGATTCTTGGC
MD331	TATGGGTAGTAAAGAATTGCCCCCAAAATTTTCACTCCGCCATTCAATTTCTCTTTTCC
MD332	GCAATTCTTTACTACCCATATTTCCTGATCCGGACGAGCTCGAAACAGAGTGATGATTTTGAGTATAACTAC
MD333	CATGGAAACCAGCAGCCTCGAGCAACCATATCCAGCCAAATCAG
MD334	CGAGGCTGCTGGTTTCCATGGTTGCTGATGAGACTAGAGATATAACTCTGCTTTATATTG
MD335	CGAGGCTGCTGGTTTCCATGGTTTCCATGATTTCAACGACTCCAGATGAGACTAAAGATATAACTCTGCTTTATATTG
MD336	ACTCTGTTTCGAGCTCGTCCGGATCAGGAAATATGGGTAGTAAAGAATTGC
MD337	GGACGAGCTCGAAACAGAGTGATGATTTTGAGTATAACTACACATGTTACTGGAAATTGGCTTATC
MD338	TCTGGAAGTTCTGTTTCAGGGCCCGGCTTCCCCAACTCCAACCTCAGATGAGACTATTTTCGATCTTTCTCCATACATCAGAGTCTTC
MD339	GGGAGTTTTTCCTTTTCATGGTCGCTGATTTTTGGAAGGTAAATTCTAGCTGAAACTTG
MD340	CATGAAAAGGAAAAACTCCCAATTTTTGTCTATTTCCATGGGGCTGGCTTTTG
MD343	GGATGTGGCTGATTTTGAAGCAGATTTTTTTGAACTCTTCAACCCAGAAACAG
MD344	CATGAAAAGGAAAAACTCCCAATTTTGGTCTATTTCCATGGGGCTGGCTTTTG
MD345	TTCAACCGAAACCGCAATAGCTTTGGCTTCGGCTACAAAG
MD346	CTATTGCGGTTTCGGTTGAATTCAGACTCGCCCCGGAACACC
MD347	CAGGAGCATTTGGATAAGCCAATTTCCAGTAACATCTATAGTCATTCTCCATATAATCAC
MD348	GGCTTATCCAAATGCTCCTGGTGGAAATGATAACCCAATGATAAACCCCACAG
MD349	ACAAACTGGTCTAGAAAGCTTTATTTGATGAAAGAAGTTAAACGTCTGAGCTTGTTCTTGCCCACCTCTGTTTC
MD350	ACATAAGTGTGGAAAAATGATTTGAAGGCGGATTCAAGACAGAAGC
MD351	TCATTTTTCCACACTTATGTCAAACACTTTGTTGCCGAAGCCAAAGCAATTGCAG
MD352	TCCTGATCAAGAAATATGGGTAATAAAGAATTGCACCCAGGATTTTCACTCCGCCATG
MD353	CCCATATTTCTTGATCAGGACAAGCAACAGACAGAGTGATTATATGGAGATTGAC
MD354	ACAAACTGGTCTAGAAAGCTTTACTCCTTGTTGATGAAAGAGCTTGAACGTTTGATC
MD355	TGGGGAGCTTTTCCTTTTCGTTTTCGCTGATCTTTGGAAGG
MD356	CGAAAAGGAAAAGCTCCCCATTTTCGTCTATTTCCATGGTGCAGGCTTC
MD357	GGAGTCTCTCTACTTTTCCATCTTTATAGACTCTGATGTATGGATGAAGATCAAAAAC
MD359	CTCAACCGAAACTGCAATTGCTTTGGCTTCGGCAACAAAGTG
MD360	CAATTGCAGTTTCGGTTGAGTTCAGGCTCGCCCCAGAGCACC
MD361	CCCACCAGGAGCAGATGGATAAGCCAACTTCCAGTATGCTCTATAGTCAATCTCC
MD362	ATCCATCTGCTCCTGGTGGGAATGACAACCCAATGATAAACC
MD363	TGGAAAAGTAGAGAGACTCCATGACACCCCATATGTTCCGCCATCACTTG
MD364	AAAGAAATGTGCTTCGTAATCACCCACTTCCAATTCACCTTTCCACCCACTCTTCTTC
MD365	ATTACGAAGCACATTTCTTTGACTTATTCAGCCCTGAAACTGAGATAGG
MD366	TGGAAATAGACCAAAATGGGGAGCTTTTCCTTTTCGTTTTCGCTGATC
MD367	CCCATTTTGGTCTATTTCCATGGTGGAGGCTTCTGTCTTGAATCCGCCTTC
MD368	TAAGTAAAGCTTATCGAAGTCGCCATGGTTGATTATCCAAGGCTCTTTATCAATAGC
MD369	ACTTCGATAAGCTTTACTTATGGGGTGACAGTACTGGTGC
MD370	TGGAAGTAGACCAAGATGGGGAGCTTTTCCTTTTCGTTTTCG
MD371	CCCATCTTGGTCTACTTCCATGGTGCAGGCTTCTGTCTTGAATCCGCCTTC
MD372	ACAAACTGGTCTAGAAAGCTTTAGTCCTTGTTGATAAAAGAGGCTAAACGTTTGATC
MD373	AATATTTCTTATACACATTCTCCATATAATCACTTTGTTTCTTACATGTCCTGATCAAG
MD374	GAATGTGTATAAGAAATATTGGATGTTGGCTTATCCATCTGCTCCTG
MD375	ACAAACTGGTCTAGAAAGCTTTACTTCTTGATAAAAGAGGCTAAACGTTTGATC
MD381	CAAGATTTTCACACCACCATGTAAGCTCTCAACACCAGCTCTCATGGCTATGTTATGC
MD382	ATGGTGGTGTGAAAATCTTGGGTGGAATTCTTTATTACCCTTACTTTTTGATC
MD385	ACAAACTGGTCTAGAAAGCTTTAATTCTTGATAAAAGAAGCCAAACGTTTTATCAGATTC
MD386	TCTGGAAGTTCTGTTTCAGGGCCCGGCTTCAAACTCCAATGAGATTGCCACTGATCTTTCTCCATACATCAAAGTCTACAAAGATGGCACAG
MD387	ACAAACTGGTCTAGAAAGCTTTATTTGATGAAAGAAGTTAAACGTCTGAGCATGTTCTTG
MD388	CAGATTCAAGACAAAAGCCAGCCCCATGGAAATAGACAAAAATTGG
MD389	TGGCTTTTGTCTTGAATCTGCCTTCAAATCATTTTTCCACACTTTTGTCAAAC
MD390	GTGGAAAAATGATCTGAAGGCAGATTCAAGACAAAAGCCAGCCCCATG
MD391	CCTTCAGATCATTTTTCCACACTTATGTCAAACACTTTGTAGCCGAAGC
MD392	ATCACTAAGTTTCGTGCTCGTTGGGATAATGAAATATGGGTAGTAAAGAATTGCC
MD393	CGAGCACGAAACTTAGTGATTATATGGAGAATGACTACAGATGTTACTGGAAATTGGC
