# Supplementary material for: Evolution and diversification of carboxylesterase-like [4+2] cyclases in aspidosperma and iboga alkaloid biosynthesis
Source: Proc Natl Acad Sci U S A. 2024 Feb 6;121(7):e2318586121. doi: 10.1073/pnas.2318586121 (PMC10873640; doi:10.1073/pnas.2318586121)
Supplement: Supplementary file 9 — Dataset S08 (XLSX) [file pnas.2318586121.sd08.xlsx]

## Sheet: Dataset S8
Dataset S8. List of genes cloned in this study.
Gene name	Target vector	Forward primer	Reverse primer
AhHID1	pOPINF	MD134	MD135
AhHID2	pOPINF	MD136	MD137
AhHID3	pOPINF	MD138	MD139
AhHID4	pOPINF	MD140	MD141
CcHID1	pOPINF	MD160	MD161
CcHID2	pOPINF	MD160	MD161
CcHID3	pOPINF	MD160	MD161
CpHID1	pOPINF	MD152	MD153
CrHID2	pOPINF	MD50	MD51
CrHID4	pOPINF	MD62	MD63
CrHID5	pOPINF	MD52	MD53
CrHID6	pOPINF	MD54	MD55
CrHID7	pOPINF	MD56	MD57
MsHID1	pOPINF	MD316	MD317
MsHID2	pOPINF	MD318	MD319
MtHID1	pOPINF	MD186	MD187
MtHID2	pOPINF	MD188	MD189
MtHID3	pOPINF	MD190	MD191
MtHID4	pOPINF	MD192	MD193
MtHID5	pOPINF	MD327	MD328
MtHID6	pOPINF	MD329	MD330
RstHID1	pOPINF	MD160	MD161
RstHID2	pOPINF	MD160	MD161
RtHID1	pOPINF	MD156	MD157
TdHID1	pOPINF	MD91	MD92
TdHID2	pOPINF	MD98	MD100
TdHID3	pOPINF	MD105	MD106
TeHID1	pOPINF	MD93	MD95
TeHID2	pOPINF	MD101	MD102
TeHID3	pOPINF	MD107	MD108
TeHID4	pOPINF	MD111	MD112
TeHID5	pOPINF	MD123	MD125
TeHID6	pOPINF	MD119	MD120
TeHID7	pOPINF	MD131	MD132
TiHID3	pOPINF	MD109	MD110
TiHID4	pOPINF	MD111	MD113
TiHID5	pOPINF	MD123	MD126
TiHID6	pOPINF	MD117	MD118
TiHID7	pOPINF	MD121	MD122
TiHID8	pOPINF	MD131	MD133
VmHID1	pOPINF	MD148	MD149
VmHID2	pOPINF	MD150	MD151
VmHID3	pOPINF	MD323	MD324
VmHID4	pOPINF	MD325	MD326
AncHID1	pOPINF	MD160	MD161
AncHID2	pOPINF	MD160	MD161
AncHID3	pOPINF	MD160	MD161
AncHID4	pOPINF	MD160	MD161
AncHID5	pOPINF	MD160	MD161
AncHID6	pOPINF	MD160	MD161
AncHID7	pOPINF	MD160	MD161
AncHID8	pOPINF	MD160	MD161
AncHID9	pOPINF	MD160	MD161
CrPAS	p3Ω1	MD285	MD286
CrDPAS	p3Ω1	MD287	MD288
CrTHAS1	p3Ω1	MD293	MD294
CrHYS	p3Ω1	MD295	MD296
CrGS1	p3Ω1	MD297	MD298
CrHID3	p3Ω1	MD302	MD303
AncHID2	p3Ω1	MD309	MD310
AncHID4	p3Ω1	MD311	MD312
AncHID5	p3Ω1	MD311	MD313
*Synthetic gene templates contained the following In-Fusion-compatible sequence at the 5' end before the start of the gene of interest: AAGTTCTGTTTCAGGGCCCG
*Synthetic gene templates contained the following In-Fusion-compatible sequence at the 3' end after the end of the gene of interest: TAAAGCTTTCTAGACCAT
*Cloning of the following genes into pOPINF was previously described: CrHID1 (CrCS), CrHID3 (CrTS), TiHID1 (TiTabS), TiHID2 (TiCorS)
*The following genes contain an internal stop codon and thus could not be expressed: CrHID4, AhHID4
*The following genes exhibited poor soluble expression (<1 mg/L) and could not be tested for CXE activity: MsHID2, VmHID3
*The following genes from Clade 5 were not tested for expression or CXE activity: CrHID7, TeHID7, TiHID8
*The nucleotide sequences of all extant HID genes are presented in Dataset S1 while those of all ancestral HID genes are presented in Dataset S6
