# Supplementary material for: Evolution and diversification of carboxylesterase-like [4+2] cyclases in aspidosperma and iboga alkaloid biosynthesis
Source: Proc Natl Acad Sci U S A. 2024 Feb 6;121(7):e2318586121. doi: 10.1073/pnas.2318586121 (PMC10873640; doi:10.1073/pnas.2318586121)
Supplement: Supplementary file 10 — Dataset S09 (XLSX) [file pnas.2318586121.sd09.xlsx]

## Sheet: Dataset S9
Dataset S9. List of mutant enzymes generated in this study using the primers and templates shown.
Mutant name	Fragment no.	PCR template gene	Forward primer	Reverse primer
MBP-CrHID4 (pOPINM)		CrHID4 (pOPINF)	MD86	MD63
MtHID2(G173S)	1	MtHID2	MD258	MD259
	2	MtHID2	MD260	MD261
TiHID3(G173S)	1	TiHID3	MD258	MD262
	2	TiHID3	MD263	MD264
AncHID1(Y300F)	1	AncHID1	MD238	MD269
	2	AncHID1	MD270	MD271
AncHID1(CrHID1)-M1	1	AncHID1	MD174	MD182
	2	Synthetic gene fragment	MD177	MD175
AncHID1(CrHID1)-M2	1	AncHID1	MD174	MD182
	2	Synthetic gene fragment	MD177	MD175
AncHID1(CrHID1)-M3	1	AncHID1(CrHID1)-M2	MD238	MD331
	2	AncHID1(CrHID1)-M2	MD332	MD271
AncHID1(CrHID1)-M4	1	AncHID1(CrHID1)-M2	MD238	MD333
	2	AncHID1(CrHID1)-M2	MD334	MD271
AncHID1(CrHID1)-M5	1	AncHID1	MD238	MD333
	2	AncHID1	MD335	MD271
AncHID1(CrHID1)-M6	1	AncHID1	MD238	MD336
	2	AncHID1	MD337	MD271
AncHID1(CrHID1)-M7	1	AncHID1(CrHID1)-M2	MD238	MD392
	2	AncHID1(CrHID1)-M2	MD393	MD271
AncHID1(CrHID1)-M8	1	AncHID1(CrHID1)-M2	MD238	MD392
	2	AncHID1(CrHID1)-M4	MD393	MD271
AncHID2(T175P)	1	AncHID2	MD258	MD272
	2	AncHID2	MD273	MD274
AncHID2(AncHID1(Y300F))-M1	1	AncHID2(AncHID1(Y300F))-Mx	MD258	MD269
	2	AncHID2(AncHID1(Y300F))-Mx	MD343	MD274
AncHID2(AncHID1(Y300F))-M2	1	AncHID2(AncHID1(Y300F))-M3	MD258	MD339
	2	AncHID2(AncHID1(Y300F))-M3	MD344	MD345
	3	AncHID2(AncHID1(Y300F))-M3	MD346	MD347
	4	AncHID2(AncHID1(Y300F))-M3	MD348	MD349
AncHID2(AncHID1(Y300F))-M3		Synthetic gene	MD160	MD161
AncHID2(AncHID1(Y300F))-M4	1	AncHID2(AncHID1(Y300F))-My	MD258	MD339
	2	AncHID2(AncHID1(Y300F))-M3	MD340	MD387
AncHID2(AncHID1(Y300F))-M5	1	AncHID2	MD338	MD339
	2	AncHID2(AncHID1(Y300F))-M3	MD340	MD387
AncHID2(AncHID1(Y300F))-M6	1	AncHID2(AncHID1(Y300F))-M3	MD258	MD339
	2	AncHID2(AncHID1(Y300F))-M3	MD344	MD387
AncHID2(AncHID1(Y300F))-M7	1	AncHID2(AncHID1(Y300F))-M3	MD258	MD388
	2	AncHID2(AncHID1(Y300F))-M3	MD389	MD387
AncHID2(AncHID1(Y300F))-M8	1	AncHID2(AncHID1(Y300F))-M3	MD258	MD390
	2	AncHID2(AncHID1(Y300F))-M3	MD391	MD387
AncHID2(AncHID1(Y300F))-M9	1	AncHID2(AncHID1(Y300F))-M3	MD258	MD345
	2	AncHID2(AncHID1(Y300F))-M3	MD346	MD387
AncHID2(AncHID1(Y300F))-M10	1	AncHID2(AncHID1(Y300F))-M3	MD258	MD347
	2	AncHID2(AncHID1(Y300F))-M3	MD348	MD387
AncHID2(AncHID1(Y300F))-M11		AncHID2(AncHID1(Y300F))-M3	MD258	MD349
AncHID4(A84G)	1	AncHID4	MD258	MD366
	2	AncHID4	MD367	MD278
AncHID4(G171W)	1	AncHID4	MD258	MD368
	2	AncHID4	MD369	MD278
AncHID4(T175P)	1	AncHID4	MD258	MD276
	2	AncHID4	MD277	MD278
AncHID4(AncHID3)-M1	1	AncHID4(AncHID3)-Mx	MD258	MD357
	2	AncHID4(AncHID3)-Mx	MD363	MD364
	3	AncHID4(AncHID3)-Mx	MD365	MD278
AncHID4(AncHID3)-M2		Synthetic gene	MD160	MD161
AncHID4(AncHID3)-M3	1	AncHID4(AncHID3)-M2	MD258	MD350
	2	AncHID4(AncHID3)-M2	MD351	MD352
	3	AncHID4(AncHID3)-M2	MD353	MD354
AncHID4(AncHID3)-M4	1	AncHID4	MD258	MD355
	2	AncHID4(AncHID3)-M3	MD356	MD354
AncHID4(AncHID3)-M5	1	AncHID4(AncHID3)-My	MD258	MD352
	2	AncHID4(AncHID3)-M3	MD353	MD354
AncHID4(AncHID3)-M6	1	AncHID4(AncHID3)-M3	MD258	MD359
	2	AncHID4(AncHID3)-M3	MD360	MD354
AncHID4(AncHID3)-M7	1	AncHID4(AncHID3)-M3	MD258	MD361
	2	AncHID4(AncHID3)-M3	MD362	MD354
AncHID4(AncHID3)-M8	1	AncHID4(AncHID3)-M3	MD258	MD364
	2	AncHID4(AncHID3)-M1	MD365	MD278
AncHID5(G84A)	1	AncHID5	MD258	MD370
	2	AncHID5	MD371	MD372
AncHID6(AncHID5)-M1		Synthetic gene	MD160	MD161
AncHID6(AncHID5)-M2	1	AncHID6(AncHID5)-Mx	MD258	MD373
	2	AncHID6(AncHID5)-Mx	MD374	MD375
AncHID6(AncHID7)		Synthetic gene	MD160	MD161
AncHID7(AncHID6(AncHID5)-M1)-M1	1	AncHID7(AncHID6(AncHID5)-M1)-Mx	MD386	MD381
	2	AncHID7(AncHID6(AncHID5)-M1)-Mx	MD382	MD385
AncHID7(AncHID6(AncHID5)-M1)-M2		Synthetic gene	MD160	MD161
*All templates (plasmids or synthetic genes) contained the following In-Fusion-compatible sequence at the 5' end before the start of the gene of interest: AAGTTCTGTTTCAGGGCCCG
*All templates (plasmids or synthetic genes) contained the following In-Fusion-compatible sequence at the 3' end after the end of the gene of interest: TAAAGCTTTCTAGACCAT
*The nucleotide sequence of CrHID4 is presented in Dataset S1; the nucleotide sequences of all other mutant genes are presented in Dataset S6
*The following genes were not described in this study, but they were used as templates (shown in red text) in mutagenesis reactions to generate six of the mutants that were described in this study:
AncHID2(AncHID1(Y300F))-Mx: ATGGCTTCCCCAACTCCAACCTCAGATGAGACTATTTTCGATCTTCCTCCATACATCAGAGTCTTCAAAGATGGAAGAGTAGAAAGACTCCATTCTTCCCCTTATGTTCCCCCATCACTTAATGATCCAGAAACCGGCGTCTCTTGGAAAGACGTCCCAATTTCATCACAAGTTTCAGCTAGAATTTACCTTCCAAAAATCAGCGACCATGAAAAGGAAAAACTCCCAATTTTGGTCTATTTCCATGGGGCTGGCTTTTGTCTTGAATCTGCCTTCAAATCATTTTTCCACACTTATGTCAAACACTTTGTAGCCGAAGCCAAAGCTATTGCGGTTTCGGTTGAATTCAGACTCGCCCCGGAACACCATTT…
AncHID2(AncHID1(Y300F))-My: ATGGCTTCCCCAACTCCAACCTCAGATGAGACTATTTTCGATCTTCCTCCATACATCAGAGTCTTCAAAGATGGAAGAGTAGAAAGACTCCATAATACTCCTTATGTTCCCCCATCACTTAATGATCCAGAAACCGGCGTCTCTTGGAAAGACGTCCCAATTTCATCACAAGTTTCAGCTAGAATTTACCTTCCAAAAATCAGCGACCATGAAAAGGAAAAACTCCCAATTTTGGTCTATTTCCATGGGGCTGGCTTTTGTCTTGAATCTGCCTTCAAATCATTTTTCCACACTTATGTCAAACACTTTGTAGCCGAAGCCAAAGCTATTGCGGTTTCGGTTGAATACAGACTCGCCCCGGAACACCATTT…
AncHID4(AncHID3)-Mx: ATGGCTTCTTCAACTGCAAACTCCGATGAGATTGTTTTTGATCTTCATCCATACATCAGAGTCTATAAAGATGGAAAAGTAGAGAGACTCCATTCCTCACCATATGTTCCGCCATCACTTGAAGATCCAGCCACCGGTGTATCCTGGAAAGACGTCCCAATTTCATCAGAAGTTTCAGCTAGAATCTACCTTCCAAAGATCAGCGAAAACGAAAAGGAAAAGCTCCCCATTTTGGTCTATTTCCATGGTGCAGGCTTCTGTCTTGAATCCGCCTTCAAATCATTTTTCCACACTTATGTCAAACACTTTGTTGCCGAAGCCAAAGCAATTGCAGTTTCGGTTGAGTTCAGGCTCGCCCCAGAGCACCATTTACCTGCA…
AncHID4(AncHID3)-My: ATGGCTTCTTCAACTGCAAACTCCGATGAGATTGTTTTTGATCTTCATCCATACATCAGAGTCTATAAAGATGGAAAAGTAGAGAGACTCCATGACACCCCATATGTTCCGCCATCACTTGAAGATCCAGCCACCGGTGTATCCTGGAAAGACGTCCCAATTTCATCAGAAGTTTCAGCTAGAATCTACCTTCCAAAGATCAGCGAAAACGAAAAGGAAAAGCTCCCCATTTTGGTCTATTTCCATGGTGCAGGCTTCTGTCTTGAATCCGCCTTCAAATCATTTTTCCACACTTATGTCAAACACTTTGTTGCCGAAGCCAAAGCAATTGCAGTTTCGGTTGAGTACAGGCTCGCCCCAGAGCACCATTTACCTGCA…
AncHID6(AncHID5)-Mx: ATGGCTTCTAACTCCGATGAGATTGCTATTGATCTTTCTCCATACATCAAAGTCTATAAAGATGGAAGAGTGGAGAGACTCCATGCCTCACCATATGTTCCGCCATCACTTGAAGATCCAACCACCGGTGTATCCTCGAAAGACGTCCCAATCTCACCAGAAGTTTCAGCTAGAATCTACCTTCCAAAGATCATCGAAGATAACCAAAAGCTCCCCATCTTGGTCTACTTCCATGGTGGAGGCTTCTGTCTTGAATCCGCCTTCTATTCTTTCTTTCACACTTACCTCAAACTCTTAGTCTCTGAAGCCAAAGCAATTGCAGTTTCAGTCGAGTTCAGGCTCGCCCCAGAACACCCTTTACCTGCAGCTTATGAAGAT…
AncHID7(AncHID6(AncHID5)-M1)-Mx: ATGGCTTCAAACTCCAATGAGATTGCCACTGATCTTTCTCCATTCATCAAAGTCTACAAAGATGGCACAGTGGAGAGACTCCATTCCTCACCATATGTTCCACCATCACTAGAAGATCCAACCACTGGTGTATCCTCAAAAGACATCACAATTTCACCAGACATTTCAGCTAGACTCTACCTTCCAAAGATCATAGACCCCAACCAAAAGCTCCCCATCTTAGTCTACTTCCATGGTGGAGGCTTCTGCCTTGAATCCGCCTTCTATTCTTTCTTTCACACTTACCTCAACCTCTTAGTCTCTGAAGCCAAAGCACTTGCAGTTTCAGTTGAGTACAGGCTAGCCCCAGAACACCCTTTACCTGCA…
